# Supplementary material for: Do environmentally induced DNA variations mediate adaptation in Aspergillus flavus exposed to chromium stress in tannery sludge?
Source: BMC Genomics. 2018 Dec 4;19:868. doi: 10.1186/s12864-018-5244-2 (PMC6278149; doi:10.1186/s12864-018-5244-2)
Supplement: Supplementary file 1 — Table S1: Representation of candidate genes for chromium tolerance in A. flavus. (XLSX 97 kb) [file 12864_2018_5244_MOESM1_ESM.xlsx]

## Sheet: Sheet1
Table S1: SNPs in candidate genes for chromium tolerance
Gene Family	NRRl3357	TERIBR1	Position of Homologous gene in NRRL3357 / SNP position	SNP (NRRL3357 > TERIBR1)	Amino acid position	Codon (NRRL3357)	Aminoacid (NRRL3357)	Codon (TERIBR1)	Aminoacid (TERIBR1)
chrE	AFL2T_02075	g7999	Supercontig_2.2 /1573973	G > T	130	GCG	A	GCT	A
chrE	AFL2T_02846	g7203	Supercontig_2.2 / 3872453	T > A	197	GTT	V	GTA	V
			Supercontig_2.2/3873128	A > C	422	GCA	A	GCC	A
			Supercontig_2.2/3871758	T > C	28	TCT	S	TCC	S
chrE	AFL2T_11779	g4359	Supercontig_2.14/1409233	A > G͢	294	GAC	D	GGC	G
			Supercontig_2.14/1409430	G > A	360	GAG	E	AAG	K
			Supercontig_2.14/1409514	A > G	388	ATC	I	GTC	V
			Supercontig_2.14/1409529	C > T	393	CTC	L	TTC	F
			Supercontig_2.14/1409755	C > T	468	CCT	P	CTT	L
			Supercontig_2.14/1409781	C > T	477	CTG	L	TTG	L
			Supercontig_2.14/1409913	T > C	521	TTA	L	CTA	L
			Supercontig_2.14/1410037	C > A	562	GAC	D	GAT	D
			Supercontig_2.14/1407720	C > A	66	CAC	H	CAA	Q
			Supercontig_2.14/1407529	A > G	19	AAG	K	AGG	R
			Supercontig_2.14/1410313	A > G	637	ATT	I	GTT	V
			Supercontig_2.14/1410340	A > G	646	ACT	T	GCT	A
chrE	AFL2T_05124	g3821	Supercontig_2.5/928651	C > G	140	CCC	P	CCG	P
			Supercontig_2.5/928645	C > T	138	CCC	P	CCT	P
			Supercontig_2.5/928666	T > G	145	GGT	G	GGG	G
			Supercontig_2.5/928694	A > C	154	ATG	M	CTG	L
			Supercontig_2.5/928739	C > A	169	CAT	H	AAT	N
			Supercontig_2.5/928810	C > T	193	CTC	L	CTT	L
			Supercontig_2.5/928819	A > T	196	GGA	G	GGT	G
			Supercontig_2.5/928894	G > A	221	GGG	G	GGA	G
			Supercontig_2.5/929008	T > G	259	TCT	S	TCG	S
			Supercontig_2.5/929134	A > T	301	GAA	E	GAT	D
			Supercontig_2.5/929154	A > C	307	TAC	Y	TCC	S
			Supercontig_2.5/929333	C > A	350	CGC	R	CGA	R
			Supercontig_2.5/929339	T > C	352	GAT	D	GAC	D
			Supercontig_2.5/928187	A > G	1	ACC	T	GCC	A
chrR	AFL2T_01250	g5482	Supercontig_2.1/3619154	A > G	196	GGA	G	GGG	G
chrR	AFL2T_11699	g4433	Supercontig_2.14/1194519	C > T	101	CCC	P	CCT	P
mdrL/yfmO	AFL2T_08767	g9986	Supercontig_2.10/220889	A > T	222	ATT	I	TTC	F
			Supercontig_2.10/220956	C > G	244	CCG	P	GCG	A
			Supercontig_2.10/221033	C > T	270	CCA	P	CAA	Q
			Supercontig_2.10/221243	C > G	340	CGG	R	GGC	G
			Supercontig_2.10/221249	G > A	342	GGC	G	GCT	A
			Supercontig_2.10/221668	C > T	431	CTT	L	TTC	F
			Supercontig_2.10/221731	C > T	452	CTT	L	TTG	L
			Supercontig_2.10/221793	T > G	472	ATT	I	AGT	S
			/
mdrL/yfmO	AFL2T_08793	g9964	Supercontig_2.10/289683	G > A	252	GCA	A	CAA	Q
			Supercontig_2.10/290103	A > C	392	ATA	I	TAC	Y
			/
mdrL/yfmO	AFL2T_08810	g9948	Supercontig_2.10/353923	C > A	113	TAC	Y	AAG	K
			Supercontig_2.10/354616	G > C	344	AGC	S	ACC	T
			Supercontig_2.10/354713	C > A	377	ATC	I	ATA	I
			/
mdrL/yfmO	AFL2T_08851	g9916	Supercontig_2.10/474617	C > T	567	GAC	D	GAT	D
			Supercontig_2.10/474644	C > T	576	CTC	L	CTT	L
			Supercontig_2.10/474664	C > T	582	ACT	T	ATT	I
			Supercontig_2.10/475122	C > T	735	CTA	L	TTA	L
			Supercontig_2.10/475382	T > G	822	CTT	L	CTG	L
			Supercontig_2.10/472504	G > A	105	GGG	G	GGA	G
			Supercontig_2.10/472588	G > T	129	GGG	G	GGT	G
			Supercontig_2.10/472579	G > T	132	TCG	S	TCT	S
			Supercontig_2.10/472918	T > C	243	ATT	I	ATC	I
			Supercontig_2.10/473020	C > A	277	CAC	H	CAA	Q
			Supercontig_2.10/472238	A > G	36	TCA	S	TCG	S
			/
mdrL/yfmO	AFL2T_08855	g9912	Supercontig_2.10/486910	G > A	224	CTG	L	CTA	L
			Supercontig_2.10/487348	A > G	370	GCA	A	GCG	A
			Supercontig_2.10/485839	G > A	44	GCT	A	ACT	T
			/
mdrL/yfmO	AFL2T_08861	g9906	Supercontig_2.10/504554	C > T	229	GCC	A	GTC	V
			Supercontig_2.10/504579	A > T	238	CTA	L	CTT	L
			Supercontig_2.10/504618	C > T	251	TTC	F	TTT	F
			Supercontig_2.10/504624	C > T	253	ATC	I	ATT	I
			Supercontig_2.10/504717	C > T	284	ATC	I	ATT	I
			Supercontig_2.10/504048	G > A	78	GTT	V	GTA	V
			Supercontig_2.10/504085	G > T	90	TGT	C	TTT	F
			Supercontig_2.10/505160	C > T	394	CTG	L	TTG	L
mdrL/yfmO	AFL2T_08908	g9865	Supercontig_2.10/619027	C > T	187	GGC	G	GGT	G
			Supercontig_2.10/619186	T > C	240	CCT	P	CCC	P
			Supercontig_2.10/619347	T > A	293	TTT	F	TAT	Y
			Supercontig_2.10/619381	T > C	305	CGT	R	CGC	R
			Supercontig_2.10/619405	T > C	313	TAT	Y	TAC	Y
			Supercontig_2.10/618983	A > G	172	AGT	S	GGT	G
			Supercontig_2.10/619482	T > C	319	CTT	L	CTC	L
			Supercontig_2.10/619672	A > G	382	ATG	M	GTG	V
			Supercontig_2.10/619767	C > G	414	CTC	L	CTG	L
			Supercontig_2.10/619800	C > G	425	GGC	G	GGG	G
			Supercontig_2.10/619809	A > C	428	ACA	T	ACC	T
			Supercontig_2.10/619818	C > G	431	ACC	T	ACG	T
			Supercontig_2.10/620024	G > C	483	GTG	V	GTC	V
			Supercontig_2.10/620126	A > G	517	GCA	A	GCG	A
			Supercontig_2.10/620144	A > G	523	CTA	L	CTG	L
			Supercontig_2.10/620194	A > G	539	GAC	D	GGC	G
mdrL/yfmO	AFL2T_04551	g9813	Supercontig_2.4/1954084	G > A	277	ACG	T	ACA	T
			Supercontig_2.4/1953652	C > T	169	AAC	N	AAT	N
mdrL/yfmO	AFL2T_04694	g9696	Supercontig_2.4/2323780	A > G	71	TTA	L	TTG	L
mdrL/yfmO	AFL2T_04818	g9585	Supercontig_2.5/22780	C > A	207	GCC	A	GCA	A
			Supercontig_2.5/22991	A > G	277	ATC	I	GTC	V
			Supercontig_2.5/23442	T > C	400	TAT	Y	TAC	Y
			Supercontig_2.5/22048	G > C	36	CTG	L	CTC	L
			Supercontig_2.5/22054	T > C	38	AAT	N	AAC	N
			Supercontig_2.5/22103	T > G	54	GCT	A	GCG	A
			Supercontig_2.5/21944	C > A	16	ACA	T	AAA	K
mdrL/yfmO	AFL2T_04823	g9580	Supercontig_2.5/42227	C > A	238	ACC	T	ACA	T
			Supercontig_2.5/42605	T > C	364	GAT	D	GAC	D
			Supercontig_2.5/42896	C > T	461	CTC	L	CTT	L
			Supercontig_2.5/42926	C > A	471	CCC	P	CCA	P
			Supercontig_2.5/43088	C > G	525	CTC	L	CTG	L
mdrL/yfmO	AFL2T_04853	g9548	Supercontig_2.5/172565	C > T	355	TTC	F	TTT	F
			Supercontig_2.5/171932	T > C	254	CTC	L	CCC	P
			Supercontig_2.5/171945	T > G	259	CGT	R	CGG	R
			Supercontig_2.5/171951	T > A	261	ATA	I	AAA	K
			Supercontig_2.5/171958	G > A	263	GAG	E	AAG	K
			Supercontig_2.5/171956	C > A	262	GAC	D	GCC	A
			Supercontig_2.5/171200	C > T	34	ACG	T	ATG	M
			/
mdrL/yfmO	AFL2T_04878	g9525	Supercontig_2.5/236384	A > G	210	AGC	S	GGC	G
			Supercontig_2.5/236383	C > T	210	AAC	N	AAT	N
			Supercontig_2.5/236483	C > T	243	CTA	L	TTA	L
			Supercontig_2.5/236687	T > C	311	TTG	L	CTG	L
			Supercontig_2.5/236842	G > T	363	TGG	W	TGT	C
			Supercontig_2.5/236859	G > T	368	AGT	S	ATT	I
			Supercontig_2.5/237135	T > C	438	TAT	Y	CAT	H
			Supercontig_2.5/237200	C > T	460	ATC	I	ATT	I
			Supercontig_2.5/237273	C > A	484	CTG	L	ATG	M
			Supercontig_2.5/235879	T > G	88	GTT	V	GTG	V
			Supercontig_2.5/235885	T > C	90	CTT	L	CTC	L
			Supercontig_2.5/235934	G > C	106	GCT	A	CCT	P
			Supercontig_2.5/236009	A > G	131	ATT	I	GTT	V
			Supercontig_2.5/236055	C > T	146	GCC	A	GTC	V
			Supercontig_2.5/236085	G > A	156	AGC	S	AAC	N
			Supercontig_2.5/236105	C > T	163	CTC	L	TTC	F
			Supercontig_2.5/236119	T > C	168	TCT	S	TCC	S
			Supercontig_2.5/236162	T > C	182	TTC	F	CTC	L
			Supercontig_2.5/235732	C > G	59	CAC	H	CAG	Q
mdrL/yfmO	AFL2T_04933	g9465	Supercontig_2.5/402261	T > G	15	CTT	L	CTG	L
			Supercontig_2.5/402339	G > A	42	GTG	V	GTA	V
			Supercontig_2.5/402403	G > A	63	GTG	V	ATC	I
			Supercontig_2.5/402603	T > C	130	TTT	F	TTC	F
			Supercontig_2.5/402868	G > A	218	GCC	A	ACC	T
			Supercontig_2.5/402945	C > G	244	GAC	D	GAG	E
			Supercontig_2.5/403074	C > T	287	CTC	L	CTT	L
			Supercontig_2.5/403143	A > T	310	GCA	A	GCT	A
			Supercontig_2.5/403178	A > G	321	AAG	K	AGG	R
			Supercontig_2.5/403542	C > T	443	CTC	L	CTT	L
mdrL/yfmO	AFL2T_05032	g9401	Supercontig_2.5/686744	G > A	373	GAC	D	AAC	N
			Supercontig_2.5/686961	A > G	445	AAC	N	AGC	S
			Supercontig_2.5/687079	C > T	485	CAC	H	CAT	H
			Supercontig_2.5/687135	G > A	503	GGG	G	GAG	E
			Supercontig_2.5/687416	T > C	535	TTG	L	TCG	S
			Supercontig_2.5/687438	G > A	543	TTG	L	TTA	L
			Supercontig_2.5/687527	G > T	572	GGT	G	GTT	V
			Supercontig_2.5/687586	A > T	592	TAT	Y	TTT	F
			Supercontig_2.5/687640	G > A	610	GAG	E	AAG	K
			Supercontig_2.5/621143	G > C	50	ATG	M	ATC	I
			Supercontig_2.5/621775	C > T	238	GGC	G	GGT	G
			Supercontig_2.5/621790	G > T	243	GCG	A	GCT	A
			Supercontig_2.5/620993	G > A	18	GGG	G	GGA	G
mdrL/yfmO	AFL2T_09049	g9294	Supercontig_2.10/1025070	C > T	81	GTC	A	GTT	V
			Supercontig_2.10/1025346	T > C	173	ACT	T	ACC	T
mdrL/yfmO	AFL2T_04853	g9090	Supercontig_2.4/1051874	T > C	184	TTA	L	CTA	L
			Supercontig_2.4/1051888	A > C	189	GTA	V	GTC	V
			Supercontig_2.4/1051900	T > C	193	ATT	I	ATC	I
			Supercontig_2.4/1051927	G > C	202	GCG	A	GCC	A
			Supercontig_2.4/1051960	C > T	213	ATC	I	ATT	I
			Supercontig_2.4/1052000	C > A	226	CGA	R	AGA	R
			Supercontig_2.4/1052012	C > T	230	CCG	P	TCG	S
			Supercontig_2.4/1052056	G > A	245	GAG	E	GAA	E
			Supercontig_2.4/1052091	T > A	256	ATG	M	AAG	K
			Supercontig_2.4/1052095	A > G	258	GAA	E	GAG	E
			Supercontig_2.4/1052107	C > T	262	CGC	R	CGT	R
			Supercontig_2.4/1052123	T > C	267	TTG	L	CTG	L
			Supercontig_2.4/1052152	A > G	277	AAA	K	AAG	K
			Supercontig_2.4/1052206	T > A	295	GTT	V	GTA	V
			Supercontig_2.4/1052227	G > C	302	CTG	L	CTC	L
			Supercontig_2.4/1052236	T > C	305	ACT	T	ACC	T
			Supercontig_2.4/1052255	A > G	311	AAC	N	GAC	D
			Supercontig_2.4/1052260	G > A	313	CAG	Q	CAA	Q
			Supercontig_2.4/1052263	T > C	314	TAT	Y	TAC	Y
			Supercontig_2.4/1052264	G > A	314	GGT	G	AGT	S
			Supercontig_2.4/1052281	G > C	320	ACG	T	ACC	T
			Supercontig_2.4/1052284	T > C	321	AGT	S	AGC	S
			Supercontig_2.4/1052287	T > C	322	GGT	G	GGC	G
			Supercontig_2.4/1052296	T > C	325	TAT	Y	TAC	Y
			Supercontig_2.4/1052323	G > A	334	GCG	A	GCA	A
			Supercontig_2.4/1052356	G > T	345	CGG	R	CGT	R
			Supercontig_2.4/1052380	G > C	353	CGG	R	CGC	R
			Supercontig_2.4/1052425	G > T	367	TTG	L	TTT	F
			Supercontig_2.4/1052551	C > A	410	GGC	G	GGA	G
			Supercontig_2.4/1052647	G > A	442	CTG	L	CTA	L
			Supercontig_2.4/1052687	G > A	455	GGT	G	AGT	S
			Supercontig_2.4/1051456	G > A	65	GCG	A	GCA	A
			Supercontig_2.4/1051477	T > C	72	GGT	G	GGC	G
			Supercontig_2.4/1051337	G > A	45	CCG	P	CCA	P
mdrL/yfmO	AFL2T_04255	g9088	Supercontig_2.4/1056786	C > T	30	ACC	T	ACT	T
			Supercontig_2.4/1056853	G > C	52	GTC	V	CTC	L
			Supercontig_2.4/1057000	G > A	101	GGC	G	AGC	S
			Supercontig_2.4/1058154	A > G	212	ACG	T	GCG	A
			Supercontig_2.4/1058160	C > T	214	CTC	L	TTC	F
			Supercontig_2.4/1058169	G > A	217	GCC	A	ACC	T
			Supercontig_2.4/1058230	T > C	237	TTA	L	TCA	S
			Supercontig_2.4/1058255	C > G	246	ACC	T	ACG	T
			Supercontig_2.4/1058267	C > T	250	TAC	Y	TAT	Y
			Supercontig_2.4/1058269	T > C	250	GTC	V	GCC	A
			Supercontig_2.4/1058274	T > C	252	CTC	L	CCC	P
			Supercontig_2.4/1058297	T > C	260	TCT	S	TCC	S
			Supercontig_2.4/1058331	T > C	271	TCG	S	CCG	P
			Supercontig_2.4/1058351	T > C	278	ATT	I	ATC	I
			Supercontig_2.4/1058359	C > T	280	ACG	T	ATG	M
			Supercontig_2.4/1058369	A > G	284	GCA	A	GCG	A
			Supercontig_2.4/1058393	C > G	292	AAC	N	AAG	K
			Supercontig_2.4/1058409	C > A	297	CGT	R	AGT	S
			Supercontig_2.4/1058427	A > G	303	ATT	I	GTT	V
mdrL/yfmO	AFL2T_04259	g9085	Supercontig_2.4/1070080	T > C	597	TAT	Y	TAC	Y
			Supercontig_2.4/1070419	C > G	710	GCC	A	GCG	A
			Supercontig_2.4/1070449	A > C	720	GAA	E	GAC	D
			Supercontig_2.4/1070482	T > C	731	CTT	L	CTC	L
			Supercontig_2.4/1070494	A > T	735	GCA	A	GCT	A
			Supercontig_2.4/1070593	G > T	768	CGG	R	CGT	R
			Supercontig_2.4/1070596	T > C	769	ATT	I	ATC	I
			Supercontig_2.4/1070621	C > T	777	CTG	R	TTG	L
			Supercontig_2.4/1070665	C > A	792	CTC	L	CTA	L
			Supercontig_2.4/1070734	G > A	815	TCG	S	TCA	S
			Supercontig_2.4/1070746	G > A	819	AAG	K	AAA	K
			Supercontig_2.4/1070860	C > T	857	GAC	D	GAT	D
			Supercontig_2.4/1068550	G > C	328	GGT	G	GCC	A
			Supercontig_2.4/1068551	T > C	329	GGT	G	GCC	A
			Supercontig_2.4/1068572	T > C	335	CTT	L	CTC	L
			Supercontig_2.4/1068593	T > C	343	ACT	T	ACC	T
			Supercontig_2.4/1068601	C > G	345	CCT	P	CGT	R
			Supercontig_2.4/1068635	G > A	357	ACG	T	ACA	T
			Supercontig_2.4/1068657	A > G	364	ATC	I	GTC	V
			Supercontig_2.4/1068075	C > T	187	TTC	F	TTT	F
			Supercontig_2.4/1068134	A > G	206	AAG	K	AGG	R
			Supercontig_2.4/1068144	C > A	210	GCC	A	GCA	A
			Supercontig_2.4/1068229	G > T	238	GCT	A	TCT	S
			Supercontig_2.4/1068324	T > C	270	GAT	D	GAC	D
			Supercontig_2.4/1068411	T > C	299	AAT	N	AAC	N
			Supercontig_2.4/1069692	G > A	485	GTC	V	ATC	I
			Supercontig_2.4/1069724	T > G	496	CGT	R	CGG	R
			Supercontig_2.4/1069733	C > T	499	AGC	S	AGT	S
			Supercontig_2.4/1069815	G > A	526	GGT	G	AGT	S
			Supercontig_2.4/1069871	T > C	545	CTT	L	CTC	L
			Supercontig_2.4/1067361	A > G	33	GGA	G	GGG	G
			Supercontig_2.4/1067406	G > C	48	GTG	V	GTC	V
			Supercontig_2.4/1067915	G > T	151	CGG	R	CGT	R
			Supercontig_2.4/1067961	C > T	166	CTG	R	TTG	L
			Supercontig_2.4/1067981	T > C	173	TAT	Y	TAC	Y
			Supercontig_2.4/1067993	A > G	177	GAA	E	GAG	E
			Supercontig_2.4/1071042	A > G	898	GAG	E	GGG	G
			Supercontig_2.4/1068971	C > A	451	GCC	A	GCA	A
mdrL/yfmO	AFL2T_04391	g8975	Supercontig_2.4/1482486	G > C	341	GCT	A	CCT	P
			Supercontig_2.4/1482509	A > C	349	GAA	E	GAC	D
			Supercontig_2.4/1482531	T > C	356	TAT	Y	CAT	H
			Supercontig_2.4/1482583	T > C	373	CTA	L	CCT	P
			Supercontig_2.4/1482584	A > T	374	CTA	L	CCT	P
			Supercontig_2.4/1482707	A > G	415	TTA	L	TTG	L
			Supercontig_2.4/1482731	G > A	423	GAG	E	GAA	E
			Supercontig_2.4/1481549	G > A	61	TCG	S	TCA	S
mdrL/yfmO	AFL2T_00038	g878	Supercontig_2.1/103064	C > T	134	CCC	P	CCT	P
			Supercontig_2.1/103132	A > G	156	CAT	H	CGT	R
			Supercontig_2.1/103392	G > A	242	GGC	G	AGC	S
			Supercontig_2.1/103967	T > C	435	GCT	A	GCC	A
			Supercontig_2.1/104071	T > G	469	TTG	L	TGG	W
			Supercontig_2.1/102788	T > G	61	GTT	V	GTG	V
			Supercontig_2.1/102967	T > C	120	TTC	F	TCC	S
mdrL/yfmO	AFL2T_12213	g8720	Supercontig_2.15/862284	C > T	352	AGC	S	AGT	S
			Supercontig_2.15/861797	C > T	206	GTC	V	GTT	V
			Supercontig_2.15/861190	C > T	75	CTG	L	TTG	L
			Supercontig_2.15/861165	C > A	67	ACA	I	ATA	I
			Supercontig_2.15/861425	T > C	99	TTG	L	CTG	L
mdrL/yfmO	AFL2T_12217	g8715	Supercontig_2.15/877018	A > T	120	GTA	V	GTT	V
			Supercontig_2.15/877300	C > T	214	AAC	N	AAT	N
			Supercontig_2.15/876712	T > C	37	CTT	L	CTC	L
			Supercontig_2.15/876859	C > T	86	CCT	P	TCT	S
			Supercontig_2.15/877438	A > G	231	ACG	T	GCG	A
			Supercontig_2.15/877498	G > C	251	GTT	V	CTT	L
			Supercontig_2.15/877525	C > A	260	CGG	R	AGG	R
			Supercontig_2.15/877533	A > G	263	CGA	R	CGG	R
			Supercontig_2.15/877547	T > C	267	GTT	V	GCT	A
			Supercontig_2.15/877551	C > T	269	ATC	I	ATT	I
			Supercontig_2.15/877563	T > C	273	ACT	T	ACC	T
			Supercontig_2.15/877571	T > C	275	GTG	V	GCG	A
			Supercontig_2.15/877575	A > G	277	GAA	E	GAG	E
			Supercontig_2.15/877585	G > C	280	GAT	D	CAT	H
			Supercontig_2.15/877601	A > G	285	AAG	K	AGG	R
			Supercontig_2.15/877611	C > T	289	GGC	G	GGT	G
mdrL/yfmO	AFL2T_12260	g8681	Supercontig_2.15/993957	A > G	416	AAA	K	GAA	E
			Supercontig_2.15/994028	C > T	440	CCC	P	CCT	P
			Supercontig_2.15/994049	G > A	447	CCG	P	CCA	P
			Supercontig_2.15/994172	G > A	488	AAG	K	AAA	K
			Supercontig_2.15/994238	T > C	510	AAT	N	AAC	N
			Supercontig_2.15/992856	T > G	336	TCT	S	GCT	S
			Supercontig_2.15/995020	C > T	697	ACA	T	ATA	I
			Supercontig_2.15/995072	T > C	715	CAT	H	CAC	H
			Supercontig_2.15/991905	T > G	94	CAT	H	CAG	Q
			Supercontig_2.15/991920	G > T	98	GAG	E	GAT	D
			Supercontig_2.15/992003	T > G	126	TTT	F	TGT	C
			Supercontig_2.15/992095	A > G	157	ATT	I	GTT	V
			Supercontig_2.15/995833	C > T	903	AAC	N	AAT	N
			Supercontig_2.15/991579	C > A	25	AGC	S	AGA	R
			Supercontig_2.15/991585	C > T	27	CTC	L	CTT	L
			Supercontig_2.15/991597	G > T	31	GAG	E	GAT	D
			Supercontig_2.15/991600	C > T	32	GTT	V	GTC	V
			Supercontig_2.15/991627	C > T	41	CTC	L	CTT	L
			Supercontig_2.15/994854	A > G	664	CTA	L	CTG	L
			Supercontig_2.15/994877	C > T	671	GCC	A	GTC	V
			Supercontig_2.15/992457	A > G	220	AAC	N	AGC	S
mdrL/yfmO	AFL2T_12274	g8666	Supercontig_2.15/1037364	G > A	217	TCG	S	TCA	S
			Supercontig_2.15/1037595	T > G	294	GGT	G	GGG	G
			Supercontig_2.15/1037805	G > A	364	CAG	Q	CAA	Q
			Supercontig_2.15/1037760	C > G	349	GCC	A	GCG	A
			Supercontig_2.15/1038012	G > T	433	CGG	R	CGT	R
			Supercontig_2.15/1038051	G > A	446	GTG	V	GTA	V
mdrL/yfmO	AFL2T_12289	g8652	Supercontig_2.15/1082703	C > G	404	CTC	L	CTG	L
			Supercontig_2.15/1082868	T > C	459	GCT	A	GCC	A
			Supercontig_2.15/1082880	C > T	463	GTC	V	GTT	V
			Supercontig_2.15/1083048	T > C	519	TAT	Y	TAC	Y
			Supercontig_2.15/1083198	A > C	569	ATA	I	ATC	I
			Supercontig_2.15/1083201	C > G	570	GTC	V	GTG	V
			Supercontig_2.15/1083243	T > C	584	CTT	L	CTC	L
			Supercontig_2.15/1083258	C > T	589	ATC	I	ATT	I
			Supercontig_2.15/1082431	T > A	332	GGT	G	GGA	G
mdrL/yfmO	AFL2T_10944	g8584	Supercontig_2.13/899215	A > G	94	TAC	Y	TGC	C
			Supercontig_2.13/899307	G > T	125	GCC	A	TCC	S
mdrL/yfmO	AFL2T_10956	g8573	Supercontig_2.13/931963	C > A	346	GTC	V	GTA	V
			Supercontig_2.13/932398	G > A	491	GGG	G	GGA	G
			Supercontig_2.13/931038	T > A	61	TGT	C	AGT	S
mdrL/yfmO	AFL2T_11020	g8520	Supercontig_2.13/1104921	T > C	266	ATT	I	ATC	I
			Supercontig_2.13/1105135	T > C	368	CTG	L	TTG	L
			Supercontig_2.13/1105206	T > A	361	ATT	I	ATA	I
mdrL/yfmO	AFL2T_06320	g8128	Supercontig_2.6/1962193	G > A	252	GAG	E	GAA	E
			Supercontig_2.6/1962202	T > C	255	CAT	H	CAC	H
mdrL/yfmO	AFL2T_06459	g8016	Supercontig_2.6/2352128	T > G	546	CTT	L	CGT	R
			Supercontig_2.6/2352147	T > C	353	CTT	L	CTC	L
			Supercontig_2.6/2352160	T > C	557	TCT	S	CCT	P
			Supercontig_2.6/2352179	C > A	563	ACG	T	AAG	K
			Supercontig_2.6/2352231	C > T	581	ATC	I	ATT	I
			Supercontig_2.6/2352237	G > A	583	AAG	K	AAA	K
			Supercontig_2.6/2352263	A > G	591	AAG	K	AGG	R
			Supercontig_2.6/2352499	T > C	670	TTT	F	CTT	L
			Supercontig_2.6/2352524	G > A	678	AGC	S	AAC	N
			Supercontig_2.6/2352537	T > C	683	CTT	L	CTC	L
			Supercontig_2.6/2352693	G > A	735	GTG	V	GTA	V
			Supercontig_2.6/2352702	A > G	738	AAA	K	AAG	K
			Supercontig_2.6/2352736	A > C	749	AAT	N	CAT	H
			Supercontig_2.6/2352753	G > A	755	GTG	V	GTA	V
			Supercontig_2.6/2352819	A > C	743	AGT	S	CGT	R
			Supercontig_2.6/2352843	C > T	785	CTC	L	TTC	F
			Supercontig_2.6/2352844	C > T	785	ATC	I	ATT	I
			Supercontig_2.6/2352867	A > G	793	GAA	E	GAG	E
			Supercontig_2.6/2352894	T > A	802	ACT	T	ACA	T
			Supercontig_2.6/2352933	A > G	815	GGA	G	GGG	G
			Supercontig_2.6/2352940	C > T	817	CTG	L	TTG	L
			Supercontig_2.6/2352980	C > T	830	GCA	A	GTA	V
			Supercontig_2.6/2352983	A > G	831	CAG	Q	CGG	R
			Supercontig_2.6/2352989	A > T	833	TAC	Y	TTC	F
			Supercontig_2.6/2353008	G > A	840	AAG	K	AAA	K
			Supercontig_2.6/2353119	G > A	877	CTG	L	CTA	L
			Supercontig_2.6/2353131	A > T	881	GGA	G	GGT	G
			Supercontig_2.6/2353152	G > A	888	ACG	T	ACA	T
			Supercontig_2.6/2353175	C > T	895	CCC	P	CTC	L
			Supercontig_2.6/2353178	T > C	896	TTC	F	TCC	S
			Supercontig_2.6/2353184	T > A	898	GTT	V	GAT	D
			Supercontig_2.6/2353187	A > G	899	TAT	Y	TGT	C
			Supercontig_2.6/2353221	G > T	911	TCG	S	TCT	S
			Supercontig_2.6/2353237	T > C	916	GAC	D	GAT	R
			Supercontig_2.6/2353297	T > C	936	TTA	L	CTA	L
			Supercontig_2.6/2353933	T > C	993	TAT	Y	TAC	Y
			Supercontig_2.6/2349529	G > A	15	GGT	G	GAT	D
			Supercontig_2.6/2349576	A > C	31	AAT	N	CAT	H
mdrL/yfmO	AFL2T_06466	g8010	Supercontig_2.6/2377407	C > G	83	CAC	H	CAG	Q
mdrL/yfmO	AFL2T_09428	g7621	Supercontig_2.11/133688	G > C	474	GGG	G	CGG	R
			Supercontig_2.11/132801	G > T	313	CCG	P	CCT	P
			Supercontig_2.11/132804	T > C	314	GGT	G	GGC	G
			Supercontig_2.11/133250	T > C	369	TTG	L	CTG	L
mdrL/yfmO	AFL2T_09454	g7598	Supercontig_2.11/215943	T > C	78	AAT	N	AAC	N
			Supercontig_2.11/216061	T > C	117	TTG	L	CTG	L
			Supercontig_2.11/216063	A > G	118	CTA	L	CTG	L
			Supercontig_2.11/216261	C > A	184	GGC	G	GGA	G
			Supercontig_2.11/216489	G > A	260	CGG	R	CGA	R
			Supercontig_2.11/216570	T > C	287	TGT	C	TGC	C
			Supercontig_2.11/216611	G > A	300	GGC	G	GAC	D
			Supercontig_2.11/216660	T > C	317	GGT	G	GGC	G
			Supercontig_2.11/216666	T > C	319	ATT	I	ATC	I
			Supercontig_2.11/216701	G > A	330	TGC	C	TAC	Y
			Supercontig_2.11/216763	G > A	351	GTG	V	ATG	M
			Supercontig_2.11/215665	C > G	5	CCC	P	CGC	R
			Supercontig_2.11/215676	A > G	9	ATC	I	GTC	V
			Supercontig_2.11/215786	A > G	46	ACA	T	ACG	T
			Supercontig_2.11/217006	G > A	414	TCG	S	TCA	S
mdrL/yfmO	AFL2T_09490	g7564	Supercontig_2.11/308002	A > C	299	TTA	L	TTC	F
			Supercontig_2.11/308146	A > C	347	CCA	P	CCC	P
			Supercontig_2.11/308170	A > C	355	CGA	R	CGC	R
			Supercontig_2.11/308179	A > G	358	GCA	A	GCG	A
			Supercontig_2.11/307046	G > A	54	AAC	N	GAC	D
			Supercontig_2.11/307086	C > T	68	ATC	I	ATT	I
			Supercontig_2.11/307655	G > A	204	GTC	V	ATC	I
			Supercontig_2.11/307691	G > A	216	GTC	V	ATC	I
			Supercontig_2.11/308696	C > G	513	AAC	N	AAG	K
			Supercontig_2.11/308717	T > C	520	GGT	G	GGC	G
mdrL/yfmO	AFL2T_09633	g7439	Supercontig_2.11/716336	T > C	343	CTT	L	CTA	L
mdrL/yfmO	AFL2T_09661	g7419	Supercontig_2.11/804043	T > C	315	TTC	F	CTC	L
			Supercontig_2.11/804195	G > T	366	TCG	S	TCT	S
			Supercontig_2.11/804300	A > G	401	CTA	L	CTG	L
			Supercontig_2.11/803532	A > C	181	AAT	N	CAT	H
			Supercontig_2.11/803044	T > C	35	CTT	L	CTC	L
mdrL/yfmO	AFL2T_02899	g7252	Supercontig_2.2/4034840	T > C	255	TTA	L	CTA	L
mdrL/yfmO	AFL2T_02894	g7247	Supercontig_2.2/4022473	T > C	441	CCT	P	CCC	P
mdrL/yfmO	AFL2T_00229	g712	Supercontig_2.1/620324	T > G	163	CTT	L	CGT	R
			Supercontig_2.1/620374	T > G	180	TGT	C	GGT	G
			Supercontig_2.1/620375	T > G	180	GTT	V	GGT	G
			Supercontig_2.1/620479	T > A	215	TGC	C	AGC	S
			Supercontig_2.1/620495	A > C	220	TAC	Y	TCC	S
			Supercontig_2.1/620512	C > G	226	CCA	P	GCA	A
			Supercontig_2.1/620914	T > C	360	TTG	L	CTG	L
			Supercontig_2.1/621309	C > G	492	TCC	S	TCG	S
			Supercontig_2.1/622505	T > C	684	GCT	A	GCC	A
			Supercontig_2.1/622533	A > G	693	ATC	I	GTC	V
			Supercontig_2.1/622553	A > C	700	GCA	A	GCC	A
			Supercontig_2.1/622667	G > A	738	GAG	E	GAA	E
			Supercontig_2.1/622749	G > A	765	AAT	N	AGT	S
			Supercontig_2.1/622956	A > T	834	ATT	I	TTT	F
			Supercontig_2.1/623015	C > A	854	CAC	H	CAA	Q
			Supercontig_2.1/623237	G > A	928	GGG	G	GGA	G
			Supercontig_2.1/623268	A > T	938	AGC	S	TGC	C
			Supercontig_2.1/622131	C > T	598	CGC	R	CGT	R
			Supercontig_2.1/620068	G > A	96	CGG	R	CGA	R
			Supercontig_2.1/620145	C > T	121	GCA	A	GTA	V
mdrL/yfmO	AFL2G_00234	g707	Supercontig_2.1/639440	T > C	80	ATT	I	ATC	I
			Supercontig_2.1/640372	G > A	300	GTC	V	ATC	I
			Supercontig_2.1/640449	T > C	326	GCT	A	GCC	A
			Supercontig_2.1/640461	C > T	330	ACC	T	ACT	T
			Supercontig_2.1/640527	A > G	352	AAA	K	AAG	K
			Supercontig_2.1/640575	A > G	368	GGA	G	GGG	G
			Supercontig_2.1/640638	C > T	389	TTC	F	TTT	F
			Supercontig_2.1/640086	C > T	220	CGC	R	CGT	R
			Supercontig_2.1/640140	C > T	238	CCC	P	CCT	P
			Supercontig_2.1/640158	T > C	244	TCT	S	TCC	S
			Supercontig_2.1/640173	A > G	249	GGA	G	GGG	G
			Supercontig_2.1/640233	A > G	269	GGA	G	GGG	G
			Supercontig_2.1/640284	T > C	286	CTT	L	CTC	L
			Supercontig_2.1/639945	C > T	190	TTC	F	TTT	F
			Supercontig_2.1/639960	C > T	195	ATC	I	ATT	I
			Supercontig_2.1/639609	G > A	119	CTG	L	CTA	L
			Supercontig_2.1/639783	C > G	158	CTC	L	CTG	L
			/
mdrL/yfmO	AFL2T_02627	g7019	Supercontig_2.2/3187814	C > T	598	CCC	P	CCT	P
			Supercontig_2.2/3188073	G > C	685	CGA	R	CCA	P
			Supercontig_2.2/3184689	C > T	115	ACC	T	ACT	T
			/
mdrL/yfmO	AFL2T_02586	g6985	Supercontig_2.2/3078983	C > A	317	ATC	I	ATA	I
			Supercontig_2.2/3079323	T > C	413	GAT	D	GAC	D
			Supercontig_2.2/3079431	G > A	449	GGG	G	GGA	G
			Supercontig_2.2/3078003	C > G	39	GAC	D	GAG	E
			/
mdrL/yfmO	AFL2T_06063	g6848	Supercontig_2.6/1170732	G > T	775	GTT	V	TTT	F
			Supercontig_2.6/1168687	A > G	435	AAC	N	AGC	S
			/
mdrL/yfmO	AFL2T_05981	g6780	Supercontig_2.6/935687	C > T	136	CCC	P	CCT	P
			Supercontig_2.6/936693	T > C	471	TTG	L	CTG	L
			Supercontig_2.6/935194	A > G	2	GCA	A	GCG	A
			Supercontig_2.6/935203	T > C	5	AGT	S	AGC	S
			Supercontig_2.6/935207	C > T	6	CCT	P	TCT	S
			Supercontig_2.6/935210	T > C	7	TCA	S	CCA	P
			Supercontig_2.6/935236	G > A	16	ACG	T	ACA	T
			Supercontig_2.6/935266	G > A	26	CTG	L	CTA	L
			Supercontig_2.6/935344	T > C	52	GAT	D	GAC	D
			Supercontig_2.6/935489	G > A	85	TTG	L	TTA	L
			/
mdrL/yfmO	AFL2T_05934	g6739	Supercontig_2.6/795577	A > C	99	ATA	I	CTA	L
			Supercontig_2.6/795976	T > A	205	TCT	S	ACT	T
			Supercontig_2.6/795987	A > G	209	GAA	E	GAG	E
			Supercontig_2.6/796105	G > A	248	GTT	V	ATT	I
			Supercontig_2.6/796324	T > C	321	TTG	L	CTG	L
			Supercontig_2.6/796341	A > G	327	GCA	A	GCG	A
			Supercontig_2.6/796373	A > G	337	GAT	D	GGT	G
			Supercontig_2.6/796383	G > A	341	AAG	K	AAA	K
			Supercontig_2.6/796633	A > G	409	CTA	L	CTG	L
mdrL/yfmO	AFL2T_05930	g6736	Supercontig_2.6/785763	G > A	11	AGT	S	AAT	N
mdrL/yfmO	AFL2T_05838	g6652	Supercontig_2.6/518299	G > A	413	CCG	P	CCA	P
			Supercontig_2.6/518668	G > A	536	GAG	E	GAA	E
mdrL/yfmO	AFL2T_05826	g6641	Supercontig_2.6/488586	T > C	307	CTC	L	CCC	P
			Supercontig_2.6/487447	C > A	11	CCG	P	CAG	Q
			Supercontig_2.6/487471	G > T	19	GGG	G	GTG	V
			Supercontig_2.6/487499	C > T	29	AGC	S	AGT	S
			Supercontig_2.6/487718	T > A	102	GAT	D	GAA	E
			Supercontig_2.6/487924	C > T	126	GCC	A	GTC	V
			Supercontig_2.6/487933	T > C	129	GTC	V	GCC	A
mdrL/yfmO	AFL2T_00299	g652	Supercontig_2.1/815783	C > T	75	GCC	A	GCT	A
			Supercontig_2.1/816668	A > C	346	GAC	D	GCC	A
			Supercontig_2.1/816682	A > G	351	AAT	N	GAT	D
			Supercontig_2.1/816705	T > C	359	TTT	F	TTC	F
			Supercontig_2.1/816797	C > T	389	ACG	T	ATG	M
mdrL/yfmO	AFL2T_12150	g6304	Supercontig_2.15/652001	G > A	227	TCG	S	TCA	S
			Supercontig_2.15/652131	C > T	270	CAC	H	TAC	Y
			Supercontig_2.15/652208	C > T	296	GAC	D	GAT	D
			Supercontig_2.15/652838	G > A	453	GGG	G	GGA	G
			Supercontig_2.15/652847	G > A	456	ACG	T	ACA	T
			Supercontig_2.15/652866	T > G	462	TCT	S	GCT	A
			Supercontig_2.15/652877	T > A	466	TTT	F	TTA	L
			Supercontig_2.15/652288	C > T	307	TTC	F	TTT	F
			Supercontig_2.15/652354	C > T	329	TAC	Y	TAT	Y
			Supercontig_2.15/651317	A > G	54	AAA	K	AAG	K
			Supercontig_2.15/651339	C > G	61	CTA	L	GTA	V
			Supercontig_2.15/651359	A > G	68	TCA	S	TCG	S
			Supercontig_2.15/651368	C > A	71	ATC	I	ATA	I
			Supercontig_2.15/651108	T > C	4	CCT	P	CCC	P
			Supercontig_2.15/651112	G > T	5	GCA	A	TCA	S
			Supercontig_2.15/651130	G > C	11	GAT	D	CAT	H
			Supercontig_2.15/651189	T > C	31	GTT	V	GTC	V
			Supercontig_2.15/652584	G > A	385	GCG	A	GCA	A
mdrL/yfmO	AFL2T_09232	g6225	Supercontig_2.10/1555824	T > C	557	GTC	V	GCC	A
mdrL/yfmO	AFL2T_09282	g6183	Supercontig_2.10/1696594	C > T	103	ATC	I	ATT	I
mdrL/yfmO	AFL2T_00338	g614	Supercontig_2.1/913221	G > A	366	GCT	A	ACT	T
			Supercontig_2.1/913265	A > G	381	ACA	T	ACG	T
			Supercontig_2.1/912866	C > T	272	GCC	A	GCT	A
			Supercontig_2.1/913094	A > C	348	GCA	A	GCC	A
			Supercontig_2.1/911958	G > A	83	GAC	D	AAC	N
			Supercontig_2.1/912688	C > T	237	TAC	Y	TAT	Y
			Supercontig_2.1/912712	A > G	245	ACA	T	ACG	T
			Supercontig_2.1/911623	G > A	7	GCC	A	ACC	T
			Supercontig_2.1/911646	A > G	15	AAA	K	AAG	K
			Supercontig_2.1/911676	C > T	25	GTC	V	GTT	V
			Supercontig_2.1/911838	C > T	61	GAC	D	GAT	D
			Supercontig_2.1/912535	T > G	205	GGT	G	GGG	G
mdrL/yfmO	AFL2T_02426	g5802	Supercontig_2.2/2614827	T > C	390	TTG	L	CTG	L
mdrL/yfmO	AFL2T_02439	g5789	Supercontig_2.2/2649921	A > G	196	ATT	I	GTT	V
			Supercontig_2.2/2649487	A > G	72	GAA	E	GGA	G
mdrL/yfmO	AFL2T_02473	g5755	Supercontig_2.2/2752099	C > G	53	AAC	N	AAG	K
			Supercontig_2.2/2752118	G > A	59	GAT	D	AAT	N
			Supercontig_2.2/2752581	T > A	213	ATG	M	AAG	K
			Supercontig_2.2/2752820	A > G	293	ATT	I	GTT	V
			Supercontig_2.2/2752822	C > T	294	GTC	V	GTT	V
			Supercontig_2.2/2752962	G > A	340	AGA	R	AAA	K
mdrL/yfmO	AFL2T_07496	g5191	Supercontig_2.8/676992	T > A	197	TTC	F	ATC	I
			Supercontig_2.8/677040	G > A	213	TTG	L	TTA	L
			Supercontig_2.8/677758	C > T	417	TCC	S	TCT	S
			Supercontig_2.8/676340	T > C	49	GCT	A	GCC	A
			Supercontig_2.8/676392	T > C	66	TGT	C	CGT	R
			Supercontig_2.8/676192	G > A	16	GGA	G	GAA	E
			Supercontig_2.8/676196	C > A	18	AGC	S	AGA	R
			Supercontig_2.8/676805	C > T	153	TCC	S	TCT	S
			Supercontig_2.8/676826	G > A	160	CGG	R	CGA	R
			Supercontig_2.8/676850	T > G	168	GTT	V	GTG	V
			Supercontig_2.8/677976	G > T	473	GGG	G	GGT	G
			Supercontig_2.8/677994	A > G	479	CTA	L	CTG	L
			Supercontig_2.8/676514	C > T	90	GGC	G	GGT	G
mdrL/yfmO	AFL2T_07509	g5182	Supercontig_2.8/721269	C > T	209	CCG	P	CTG	L
			Supercontig_2.8/721945	A > G	39	CAA	Q	CAG	Q
			Supercontig_2.8/721991	C > T	412	CTG	L	TTG	L
			Supercontig_2.8/721993	A > G	413	TTA	L	TTG	L
			Supercontig_2.8/722029	G > A	425	CTG	L	CTA	L
			Supercontig_2.8/722038	G > A	428	AAG	K	AAA	K
mdrL/yfmO	AFL2T_07541	g5152	Supercontig_2.8/814639	C > T	142	CTC	L	CTT	L
			Supercontig_2.8/814783	T > C	190	GGT	G	GGC	G
			Supercontig_2.8/814086	C > T	4	TCC	S	TCT	S
			Supercontig_2.8/814155	C > G	27	TCC	S	TCG	S
			Supercontig_2.8/814370	G > A	76	TTG	L	TTA	L
mdrL/yfmO	AFL2T_07580	g5119	Supercontig_2.8/907710	T > C	372	GTG	V	GCG	A
			Supercontig_2.8/908053	C > G	487	ACC	T	ACG	T
			Supercontig_2.8/906573	C > T	60	CTG	L	TTG	L
			Supercontig_2.8/906762	T > C	123	TTG	L	CTG	L
mdrL/yfmO	AFL2T_07808	g4914	Supercontig_2.8/1601576	C > T	463	TTC	F	TTT	F
			Supercontig_2.8/1601609	A > G	474	TTA	L	TTG	L
			Supercontig_2.8/1601639	G > A	484	GGG	G	GGA	G
			Supercontig_2.8/1601654	G > A	489	GCG	A	GCA	A
			Supercontig_2.8/1601676	C > T	496	CTG	L	TTG	L
			Supercontig_2.8/1601770	T > C	527	GTG	V	GCG	A
			Supercontig_2.8/1600340	C > T	146	TTC	F	TTT	F
mdrL/yfmO	AFL2T_07835	g4892	Supercontig_2.8/1682361	T > C	645	ATG	M	ACG	T
			Supercontig_2.8/1682537	C > A	704	ACC	T	ACA	T
			Supercontig_2.8/1683122	C > T	899	CTC	L	CTT	L
			Supercontig_2.8/1680776	C > T	383	AGC	S	AGT	S
			Supercontig_2.8/1681004	C > T	459	GCC	A	GCT	A
			Supercontig_2.8/1681424	T > C	599	TAT	Y	TAC	Y
			Supercontig_2.8/1679919	C > T	115	ATC	I	ATT	I
			Supercontig_2.8/1683624	T > C	1021	ACT	T	ACC	T
			Supercontig_2.8/1679657	C > T	46	AGC	S	AGT	S
			Supercontig_2.8/1679702	A > G	61	GAA	E	GAG	E
			Supercontig_2.8/1683344	C > T	955	AAC	N	AAT	N
			Supercontig_2.8/1683368	A > T	963	GAA	E	GAT	D
mdrL/yfmO	AFL2T_00494	g489	Supercontig_2.1/1374237	G > A	7	GTG	V	GTA	V
			Supercontig_2.1/1374405	T > A	63	ATT	I	ATA	I
			Supercontig_2.1/1374591	C > T	125	GGC	G	GGT	G
			Supercontig_2.1/1374612	T > C	132	ATT	I	ATC	I
			Supercontig_2.1/1374624	G > T	136	CCG	P	CCT	P
			Supercontig_2.1/1374766	C > A	183	AGC	S	AGA	R
			Supercontig_2.1/1375104	G > C	292	ACA	T	ACG	T
			Supercontig_2.1/1375171	A > G	318	ATT	I	GTT	V
			Supercontig_2.1/1375260	A > G	348	CAG	Q	CAA	Q
mdrL/yfmO	AFL2T_00535	g471	Supercontig_2.1/1482191	G > C	29	GCG	A	GCC	A
			Supercontig_2.1/1482212	T > G	36	GTT	V	GTG	V
			Supercontig_2.1/1482302	C > T	66	CCC	P	CCT	P
			Supercontig_2.1/1482377	G > A	91	GAG	E	GAA	E
			Supercontig_2.1/1482920	T > C	272	ATT	I	ATC	I
			Supercontig_2.1/1482923	G > C	273	GTG	V	GTC	V
			Supercontig_2.1/1483019	A > G	305	GCA	A	GCG	A
			Supercontig_2.1/1483106	T > C	334	GTT	V	GTC	V
			Supercontig_2.1/1483242	T > C	379	TTG	L	CTG	L
mdrL/yfmO	AFL2T_11402	g4678	Supercontig_2.14/379265	G > T	193	CTG	L	CTT	L
			Supercontig_2.14/379326	G > C	213	GTC	V	CTC	L
			Supercontig_2.14/379467	T > C	260	TTG	L	CTG	L
			Supercontig_2.14/379509	A > G	274	AAA	K	AAG	K
			Supercontig_2.14/379550	C > T	288	TTC	F	TTT	F
			Supercontig_2.14/379662	T > G	325	TCT	S	GCT	A
			Supercontig_2.14/379862	T > C	392	GGT	G	GGC	G
			Supercontig_2.14/380198	C > A	504	GAC	D	GAA	E
			Supercontig_2.14/380279	T > C	531	GCT	A	GCC	A
			Supercontig_2.14/380338	T > A	550	GTG	V	GAG	E
			Supercontig_2.14/378628	T > A	2	ACT	T	ACA	T
			Supercontig_2.14/378690	C > T	22	GCT	A	GTT	V
			Supercontig_2.14/378764	C > T	47	CTG	L	TTG	L
			Supercontig_2.14/378774	C > T	50	ACC	T	ATC	I
mdrL/yfmO	AFL2T_11442	g4641	Supercontig_2.14/486268	T > G	254	ATT	I	ATG	M
			Supercontig_2.14/486280	T > C	258	GTT	V	GTC	V
			Supercontig_2.14/486470	A > C	321	ACT	T	CCT	P
			Supercontig_2.14/486595	G > A	363	TTG	L	TTA	L
			Supercontig_2.14/486667	C > G	387	GTC	V	GTG	V
			Supercontig_2.14/486806	G > A	433	GTT	V	ATT	I
			Supercontig_2.14/487070	T > C	521	TTG	L	CTG	L
			Supercontig_2.14/487372	A > G	622	GGA	G	GGG	G
			Supercontig_2.14/487491	G > A	661	GGC	G	GAC	D
			Supercontig_2.14/487533	A > C	675	CAA	Q	CCA	P
			Supercontig_2.14/487553	C > T	682	CTT	L	TTT	F
			Supercontig_2.14/484949	T > C	103	GCT	A	GCC	A
			Supercontig_2.14/484943	C > T	101	ATC	I	ATT	I
			Supercontig_2.14/484928	C > T	96	TCC	S	TCT	S
			Supercontig_2.14/484961	A > G	107	GAA	E	GAG	E
			Supercontig_2.14/484971	A > G	110	AAT	N	GAT	D
			Supercontig_2.14/484975	T > C	111	GTA	V	GCA	A
			Supercontig_2.14/484983	G > A	114	GTC	V	ATC	I
			Supercontig_2.14/484997	T > C	119	GGT	G	GGC	G
			Supercontig_2.14/485006	T > C	122	GCT	A	GCC	A
			Supercontig_2.14/485071	C > A	143	ACG	T	AAG	K
			Supercontig_2.14/485072	A > G	144	AAA	K	AAG	K
			Supercontig_2.14/485084	C > G	148	CTC	L	CTG	L
			Supercontig_2.14/485196	T > C	185	TTG	L	CTG	L
			Supercontig_2.14/485234	G > A	198	CCG	P	CCA	P
			Supercontig_2.14/485318	G > A	226	CGG	R	CGA	R
			Supercontig_2.14/484442	G > A	3	GCA	A	ACA	T
			Supercontig_2.14/484471	T > G	13	CAG	Q	CAT	H
			Supercontig_2.14/484505	G > A	24	GCT	A	ACT	T
			Supercontig_2.14/484555	A > G	40	CTA	L	CTG	L
			Supercontig_2.14/484572	C > G	46	TCT	S	TGT	C
			Supercontig_2.14/488132	G > A	826	AGG	R	AAG	K
mdrL/yfmO	AFL2T_11579	g4535	Supercontig_2.14/861565	C > T	206	TGC	C	TGT	C
			Supercontig_2.14/861761	T > C	271	TAC	Y	CAC	H
			Supercontig_2.14/862193	A > G	415	AGT	S	GGT	G
			Supercontig_2.14/862235	G > T	429	GCC	A	TCC	S
			Supercontig_2.14/862394	C > T	463	GCC	A	GCT	A
			Supercontig_2.14/861255	G > A	121	GCG	A	GCA	A
			Supercontig_2.14/861438	T > C	182	TCT	S	TCC	S
mdrL/yfmO	AFL2T_11662	g4466	Supercontig_2.14/1092711	C > T	98	AAC	N	AAT	N
			Supercontig_2.14/1093008	C > T	197	ATC	I	ATT	I
			Supercontig_2.14/1093687	A > G	403	ACT	T	GCT	A
			Supercontig_2.14/1093687	A > T	426	TTA	L	TTC	F
			Supercontig_2.14/1094070	A > T	531	CTA	L	CTT	L
			Supercontig_2.14/1094116	T > C	546	TTG	L	CTG	L
			Supercontig_2.14/1094118	C > G	547	CTC	L	CTG	L
mdrL/yfmO	AFL2T_09661	g4104	Supercontig_2.5/1862794	T > G	80	ATG	M	AGG	R
			Supercontig_2.5/1862886	G > C	110	GTT	V	CTT	L
			Supercontig_2.5/1862985	G > T	144	GTA	V	TTA	L
			Supercontig_2.5/1863004	G > A	150	AGT	S	AAT	N
			Supercontig_2.5/1863113	C > T	187	ATC	I	ATT	I
			Supercontig_2.5/1863126	C > T	191	CTT	L	TTT	F
			Supercontig_2.5/1863147	A > G	198	AGG	R	GGG	G
			Supercontig_2.5/1863151	G > A	199	TGT	C	TAT	Y
			Supercontig_2.5/1863775	G > A	407	GGG	G	GAG	E
			Supercontig_2.5/1862504	A > G	5	GAA	E	GGA	G
			Supercontig_2.5/1862564	A > T	25	AAT	N	ATT	I
mdrL/yfmO	AFL2T_06526	g3732	Supercontig_2.7/194118	G > C	225	TCG	S	TCC	S
			Supercontig_2.7/194139	T > C	232	TTT	F	TTC	F
			Supercontig_2.7/194661	A > G	406	AAA	K	AAG	K
			Supercontig_2.7/193587	T > C	80	GCT	A	GCC	A
			Supercontig_2.7/193662	C > T	105	TTC	F	TTT	F
			Supercontig_2.7/193689	G > A	114	CAG	Q	CAA	Q
			Supercontig_2.7/193693	A > G	115	ATC	I	GTC	V
			Supercontig_2.7/193963	C > T	204	CTG	L	TTG	L
mdrL/yfmO	AFL2T_06795	g3507	Supercontig_2.7/921623	A > T	125	GGA	G	GGT	G
mdrL/yfmO	AFL2T_00667	g344	Supercontig_2.1/1867438	T > C	164	GCT	A	GCC	A
			Supercontig_2.1/1867471	T > C	175	AGT	S	AGC	S
			Supercontig_2.1/1867474	T > C	176	GGT	G	GGC	G
			Supercontig_2.1/1867152	G > A	106	CCG	P	CCA	P
			Supercontig_2.1/1867176	T > A	114	CGT	R	CGA	R
			Supercontig_2.1/1867177	G > T	114	GCT	A	TCT	S
mdrL/yfmO	AFL2T_07003	g3316	Supercontig_2.7/1594089	T > C	220	ATC	I	ACC	T
			Supercontig_2.7/1592950	C > G	2	AGC	S	AGG	R
mdrL/yfmO	AFL2T_00681	g330	Supercontig_2.1/1906858	C > T	373	CTC	L	CTT	L
			Supercontig_2.1/1907017	C > T	426	ATC	I	ATT	I
			Supercontig_2.1/1907225	A > G	495	ACA	T	GCA	A
			Supercontig_2.1/1907332	C > T	531	GTC	V	GTT	V
			Supercontig_2.1/1907365	T > C	542	ATT	I	ATC	I
			Supercontig_2.1/1907404	T > C	555	CTT	L	CTC	L
			Supercontig_2.1/1907479	A > G	580	CAA	Q	CAG	Q
			Supercontig_2.1/1907551	T > A	599	GTT	V	GAT	D
			Supercontig_2.1/1907580	C > T	609	CTT	L	TTT	F
			Supercontig_2.1/1905878	T > C	83	ATT	I	ATC	I
			Supercontig_2.1/1905929	C > A	100	GCC	A	GCA	A
			Supercontig_2.1/1905980	T > C	117	ATT	I	ATC	I
			Supercontig_2.1/1906055	C > T	142	GCC	A	GCT	A
			Supercontig_2.1/1905620	A > G	18	CAT	H	CGT	R
			Supercontig_2.1/1905695	A > G	43	GAC	D	GGC	G
			Supercontig_2.1/1905725	T > C	53	GTG	V	GCG	A
			Supercontig_2.1/1905737	A > G	57	TAC	Y	TGC	C
			Supercontig_2.1/1905750	C > G	62	GAC	D	GAG	E
			Supercontig_2.1/1905780	C > A	72	GCC	A	GCA	A
mdrL/yfmO	AFL2T_07042	g3281	Supercontig_2.7/1697166	T > C	187	TTT	F	TTC	F
			Supercontig_2.7/1697508	T > C	301	ATT	I	ATC	I
			Supercontig_2.7/1698121	T > C	429	TCT	S	TCC	S
			Supercontig_2.7/1698150	G > A	438	GGT	G	AGT	S
			Supercontig_2.7/1698190	T > A	452	ACG	T	ACA	T
			Supercontig_2.7/1698313	C > T	493	CTC	L	CTT	L
			Supercontig_2.7/1697755	A > T	336	ATA	I	TTA	L
			Supercontig_2.7/1696546	T > C	20	AGT	S	AGC	S
mdrL/yfmO	AFL2T_00684	g327	Supercontig_2.1/1912202	C > T	29	CCT	P	CTT	L
			Supercontig_2.1/1912356	G > A	81	GTA	V	ATA	I
			Supercontig_2.1/1913528	C > A	472	GAC	D	GAA	E
mdrL/yfmO	AFL2T_08033	g3166	Supercontig_2.9/221069	T > C	325	GGT	G	GGC	G
			Supercontig_2.9/221057	A > T	321	TCA	S	TCT	S
			Supercontig_2.9/221045	A > G	317	CTA	L	CTG	L
			Supercontig_2.9/221042	A > G	316	CAA	Q	CAG	Q
			Supercontig_2.9/221075	A > G	327	TTA	L	TTG	L
			Supercontig_2.9/221078	A > G	327	GCA	A	GCG	A
			Supercontig_2.9/220226	A > C	66	GCA	A	GCC	A
			Supercontig_2.9/220293	T > C	88	TTA	L	CTA	L
			Supercontig_2.9/219999	T > C	10	TTT	F	TTC	F
			Supercontig_2.9/220002	A > G	11	GCA	A	GCG	A
			Supercontig_2.9/220056	T > C	29	GGT	G	GGC	G
mdrL/yfmO	AFL2T_08447	g2805	Supercontig_2.9/1418097	A > G	245	ATA	I	ATG	M
			Supercontig_2.9/1418195	A > C	277	AAA	K	ACA	T
			Supercontig_2.9/1417466	C > T	76	ATC	I	ATT	I
			Supercontig_2.9/1417263	T > C	25	TCA	S	CCA	P
			Supercontig_2.9/1418839	T > C	402	AGT	S	AGC	S
mdrL/yfmO	AFL2T_08548	g2728	Supercontig_2.9/1690747	G > A	162	AAG	K	AAA	K
			Supercontig_2.9/1690778	T > C	172	TTA	L	CTA	L
			Supercontig_2.9/1690831	C > G	190	GCC	A	GCG	A
			Supercontig_2.9/1690943	G > A	227	GAT	D	AAT	N
			Supercontig_2.9/1690987	T > C	242	GGT	G	GGC	G
			Supercontig_2.9/1691693	C > T	417	GGC	G	GGT	G
			Supercontig_2.9/1691699	C > T	419	TTC	F	TTT	F
			Supercontig_2.9/1691723	C > T	427	ATC	I	ATT	I
			Supercontig_2.9/1691790	A > C	449	ATA	I	CTA	L
			Supercontig_2.9/1691805	A > G	454	ATC	I	GTC	V
			Supercontig_2.9/1691828	T > C	462	TGT	C	TGC	C
			Supercontig_2.9/1691897	C > A	485	GTC	V	GTA	V
			Supercontig_2.9/1691979	A > G	512	AGC	S	GGC	G
			Supercontig_2.9/1692047	C > T	535	GTC	V	GTT	V
			Supercontig_2.9/1691250	C > A	309	CCC	P	CAC	H
			Supercontig_2.9/1690265	A > C	29	GAA	E	GAC	D
			Supercontig_2.9/1690409	T > C	77	CTT	L	CTC	L
			Supercontig_2.9/1691523	G > A	378	TCG	S	TCA	S
mdrL/yfmO	AFL2T_08617	g2675	Supercontig_2.9/1864983	T > C	294	ATT	I	ATC	I
			Supercontig_2.9/1865362	C > A	420	CAA	Q	AAA	K
			Supercontig_2.9/1865391	G > A	430	GGG	G	GGA	G
			Supercontig_2.9/1867933	T > G	691	TCT	S	GCT	A
			Supercontig_2.9/1867944	G > A	695	CAG	Q	CAA	Q
			Supercontig_2.9/1868238	A > G	793	AAA	K	AAG	K
			Supercontig_2.9/1868521	T > C	887	TTA	L	CTA	L
			Supercontig_2.9/1868760	G > A	967	GGG	G	GGA	G
			Supercontig_2.9/1868988	C > T	1023	GGC	G	GGT	G
			Supercontig_2.9/1866794	G > C	510	GAC	D	CAC	H
mdrL/yfmO	AFL2T_08654	g2642	Supercontig_2.9/1962452	T > G	67	TCA	S	GCA	A
			Supercontig_2.9/1962578	T > C	109	TAT	Y	CAT	H
			Supercontig_2.9/1963258	C > T	336	GCC	A	GCT	A
			Supercontig_2.9/1963304	T > G	351	TTG	L	GTG	V
			Supercontig_2.9/1963363	C > T	371	GCC	A	GCT	A
			Supercontig_2.9/1963687	T > C	478	ATT	I	ATC	I
mdrL/yfmO	AFL2T_08677	g2621	Supercontig_2.9/2019813	T > C	28	TTT	F	TTC	F
			Supercontig_2.9/2019900	C > A	57	GGC	G	GGA	G
			Supercontig_2.9/2019903	C > A	58	GGC	G	GGA	G
			Supercontig_2.9/2019938	G > A	69	AGG	R	AAG	K
			Supercontig_2.9/2019984	T > C	85	TGT	C	TGC	C
			Supercontig_2.9/2019991	T > C	87	TTG	L	CTG	L
			Supercontig_2.9/2020284	T > C	185	GAT	D	GAC	D
			Supercontig_2.9/2020441	G > C	209	GCG	A	GCC	A
			Supercontig_2.9/2020449	A > G	211	GAG	E	GGG	G
			Supercontig_2.9/2020513	T > C	233	CTT	L	CTC	L
			Supercontig_2.9/2020567	G > C	251	CGG	G	CGC	R
			Supercontig_2.9/2020573	T > C	253	GGT	G	GGC	G
			Supercontig_2.9/2020687	T > G	272	GCT	A	GCG	A
			Supercontig_2.9/2020766	C > T	298	CTG	L	TTG	L
			Supercontig_2.9/2020807	G > T	312	GTG	V	GTT	V
			Supercontig_2.9/2019682	G > A	2	GCC	A	ACC	T
			Supercontig_2.9/2019702	T > C	9	TAT	Y	TAC	Y
			Supercontig_2.9/2019718	A > G	14	ACA	T	GCA	A
mdrL/yfmO	AFL2T_01676	g2603	Supercontig_2.2/382147	G > C	10	AAG	K	AAC	N
			Supercontig_2.2/382201	T > C	28	TTT	F	TTC	F
			Supercontig_2.2/382243	A > C	42	GTA	V	GTC	V
			Supercontig_2.2/382296	T > A	59	ATT	I	AAT	N
mdrL/yfmO	AFL2T_01661	g2592	Supercontig_2.2/344459	C > T	208	CGC	R	CGT	R
			Supercontig_2.2/344516	C > A	227	CCC	P	CCA	P
			Supercontig_2.2/344549	A > G	238	CAA	Q	CAG	Q
			Supercontig_2.2/344584	T > C	249	GTA	V	GCA	A
			Supercontig_2.2/344619	G > A	261	GAC	D	AAC	N
			Supercontig_2.2/344645	C > A	270	GTC	V	GTA	V
			Supercontig_2.2/344774	C > T	313	TTC	F	TTT	F
			Supercontig_2.2/344801	A > G	322	CTA	L	CTG	L
			Supercontig_2.2/344828	C > T	331	ATC	I	ATT	I
			Supercontig_2.2/343794	G > A	7	GAG	E	GAA	E
			Supercontig_2.2/343817	A > G	14	AAT	N	AGT	S
			Supercontig_2.2/343896	A > T	41	GAA	E	GAT	D
			Supercontig_2.2/344076	A > G	101	GGA	G	GGG	G
			Supercontig_2.2/344178	C > G	135	CTC	L	CTG	L
			Supercontig_2.2/344208	T > C	145	GTT	V	GTC	V
			Supercontig_2.2/344256	A > C	161	ATA	I	ATC	I
			Supercontig_2.2/344262	A > G	163	CTA	L	CTG	L
			Supercontig_2.2/344292	G > A	173	CAG	Q	CAA	Q
			Supercontig_2.2/344296	T > C	174	TCA	S	CCA	P
			Supercontig_2.2/344349	C > G	178	CGT	R	CTT	L
			Supercontig_2.2/344379	G > T	201	GTG	V	GTT	V
			Supercontig_2.2/344388	A > C	205	ATA	I	ATC	I
mdrL/yfmO	AFL2T_01650	g2582	Supercontig_2.2/312563	G > C	18	TCG	S	TCC	S
			Supercontig_2.2/312668	T > C	53	ATT	I	ATC	I
			Supercontig_2.2/312927	C > T	120	TTC	F	TTT	F
			Supercontig_2.2/313857	C > A	371	GCT	A	GAT	D
mdrL/yfmO	AFL2T_01640	g2574	Supercontig_2.2/290271	A > C	291	CTA	L	CTC	L
			Supercontig_2.2/290301	C > A	301	CCC	P	CCA	P
			Supercontig_2.2/290800	A > G	450	AAC	N	AGC	S
mdrL/yfmO	AFL2T_01602	g2537	Supercontig_2.2/182845	A > G	338	CAT	H	CGT	R
			Supercontig_2.2/181692	T > A	17	ATT	I	AAT	N
mdrL/yfmO	AFL2T_01552	g2495	Supercontig_2.2/43583	G > C	263	CTG	L	CTC	L
			Supercontig_2.2/43640	T > C	282	AGT	S	AGC	S
			Supercontig_2.2/43649	T > C	285	AAT	N	AAC	N
			Supercontig_2.2/43664	C > G	290	TCC	S	TCG	S
			Supercontig_2.2/43748	T > C	318	AAT	N	AAC	N
			Supercontig_2.2/43805	A > G	337	CCA	P	CCG	P
			Supercontig_2.2/42650	G > A	9	GGC	G	GAC	D
			Supercontig_2.2/42722	G > T	33	GGT	G	GTT	V
mdrL/yfmO	AFL2T_02988	g2442	Supercontig_2.3/133481	C > T	454	CTC	L	CTT	L
			Supercontig_2.3/133760	G > T	547	CTG	L	CTT	L
			Supercontig_2.3/132981	T > C	305	GAT	D	GAC	D
			Supercontig_2.3/133054	T > C	329	TTG	L	CTG	L
			Supercontig_2.3/132716	G > A	236	GTG	V	GTA	V
			Supercontig_2.3/131878	G > A	47	AAG	K	AAA	K
mdrL/yfmO	AFL2T_03085	g2363	Supercontig_2.3/415518	G > A	471	AAG	K	AAA	K
			Supercontig_2.3/415529	T > C	474	TTT	F	TCT	S
			Supercontig_2.3/415693	A > G	529	ACA	E	GCA	A
			Supercontig_2.3/414705	T > C	250	CAT	H	CAA	Q
mdrL/yfmO	AFL2T_03207	g2259	Supercontig_2.3/748889	G > A	386	AAG	K	AAA	K
			Supercontig_2.3/749368	C > G	545	ACC	T	AGC	S
			Supercontig_2.3/747583	G > A	25	TCG	S	TCA	S
mdrL/yfmO	AFL2T_03213	g2254	Supercontig_2.3/768379	A > G	532	AAA	K	AAG	K
			Supercontig_2.3/768397	C > T	538	TCC	S	TCT	S
			Supercontig_2.3/768415	T > C	544	CTT	L	CTC	L
			Supercontig_2.3/768416	G > T	544	GCC	A	TCC	S
			Supercontig_2.3/768436	A > G	551	GTA	V	GTG	V
			Supercontig_2.3/768472	C > T	563	TTC	F	TTT	F
			Supercontig_2.3/768490	T > C	569	ATT	I	ATC	I
			Supercontig_2.3/768505	T > C	574	AAT	N	AAC	N
			Supercontig_2.3/768532	G > A	583	GCG	A	GCA	A
			Supercontig_2.3/768538	C > T	585	AGC	S	AGT	S
			Supercontig_2.3/768547	C > T	588	ATC	I	ATT	I
			Supercontig_2.3/768580	G > C	599	CTG	L	CTC	L
			Supercontig_2.3/768623	C > T	613	CTG	L	TTG	L
			Supercontig_2.3/768628	A > G	615	ACG	T	ACA	T
			Supercontig_2.3/768637	A > G	618	GAA	E	GAG	E
			Supercontig_2.3/768667	A > G	628	GGA	G	GGG	G
			Supercontig_2.3/768685	G > A	634	TCG	S	TCA	S
			Supercontig_2.3/768691	A > G	636	CTA	L	CTG	L
			Supercontig_2.3/768700	C > T	639	AGC	S	AGT	S
			Supercontig_2.3/768721	G > A	646	TCG	S	TCA	S
			Supercontig_2.3/768733	G > C	650	GGG	G	GGC	G
			Supercontig_2.3/768748	C > T	655	TTC	F	TTT	F
			Supercontig_2.3/768815	A > C	677	AGG	R	CGG	R
			Supercontig_2.3/768779	T > C	665	TTG	L	CTG	L
			Supercontig_2.3/768844	T > A	687	ACT	T	ACA	T
			Supercontig_2.3/768856	T > C	691	TTT	F	TTC	F
			Supercontig_2.3/768883	C > T	700	GTC	V	GTT	V
			Supercontig_2.3/768907	C > T	708	CTC	L	CTT	L
			Supercontig_2.3/768922	G > A	713	TTG	L	TTA	L
			Supercontig_2.3/768935	C > T	717	CTT	L	TTT	F
mdrL/yfmO	AFL2T_03241	g2237	Supercontig_2.3/852378	G > A	566	GCG	A	GCA	A
			Supercontig_2.3/852534	C > T	618	TAC	Y	TAT	Y
			Supercontig_2.3/852541	C > A	620	CCT	P	ACT	T
			Supercontig_2.3/852563	A > G	627	GAG	E	GGG	G
			Supercontig_2.3/852630	C > T	650	AAC	N	AAT	N
			Supercontig_2.3/852780	G > T	700	GAG	E	GAT	D
			Supercontig_2.3/852815	G > A	711	AGC	S	AAC	N
			Supercontig_2.3/852827	G > C	715	AGG	R	ACG	T
			Supercontig_2.3/853276	G > C	847	AGT	S	ACT	T
			Supercontig_2.3/853295	A > T	854	TCA	S	TCT	S
			Supercontig_2.3/853408	C > T	891	TCG	S	TTG	L
			Supercontig_2.3/850097	C > G	215	CTC	L	CTG	L
			Supercontig_2.3/850361	T > C	303	TCT	S	TCC	S
			Supercontig_2.3/850399	C > T	891	TCG	S	TTG	L
			Supercontig_2.3/850481	A > G	343	GTA	V	GTG	V
			Supercontig_2.3/855197	T > C	1208	TTG	W	TCG	S
			Supercontig_2.3/849843	G > A	154	GCG	A	GCA	A
			Supercontig_2.3/849936	A > G	185	GCA	A	GCG	A
			Supercontig_2.3/850002	T > C	207	ATT	I	ATC	I
			Supercontig_2.3/854523	A > C	1027	ATC	I	CTC	L
			Supercontig_2.3/854675	C > T	1055	ACC	T	ACT	T
			Supercontig_2.3/849673	T > C	115	ATT	I	ATC	I
			Supercontig_2.3/854242	T > C	953	AGT	S	AGC	S
			Supercontig_2.3/854263	C > T	960	ATC	I	ATT	I
			Supercontig_2.3/854266	A > T	961	CCA	P	CCT	P
			Supercontig_2.3/854289	T > C	968	TCA	S	CCA	P
mdrL/yfmO	AFL2T_03441	g2070	Supercontig_2.3/1428262	A > G	574	TTA	L	TTG	L
mdrL/yfmO	AFL2T_03611	g1915	Supercontig_2.3/1930816	C > T	393	AAC	N	AAT	N
			Supercontig_2.3/1931216	T > C	508	GCT	A	GCC	A
			Supercontig_2.3/1931237	A > T	515	CCA	P	CCT	P
			Supercontig_2.3/1929580	C > G	55	CCC	P	CCG	P
			Supercontig_2.3/1930295	T > A	236	TTG	L	ATG	M
mdrL/yfmO	AFL2T_03797	g1762	Supercontig_2.3/2447880	C > A	180	CTC	L	ATC	I
mdrL/yfmO	AFL2T_03845	g1724	Supercontig_2.3/2592149	T > C	382	TTC	F	CTC	L
mdrL/yfmO	AFL2T_10679	g1659	Supercontig_2.3/119853	C > T	142	TCT	S	TTC	F
mdrL/yfmO	AFL2T_02705	g1584	Supercontig_2.13/355256	C > T	86	TTC	F	TTT	F
			Supercontig_2.13/356880	T > C	466	TTG	L	CTG	L
			Supercontig_2.13/356945	C > T	488	GAC	D	GAT	D
			Supercontig_2.13/356722	T > C	433	TTT	F	TTC	F
			Supercontig_2.13/356746	T > C	441	ATT	I	ATC	I
mdrL/yfmO	AFL2T_10790	g1560	Supercontig_2.13/418487	C > T	18	GGC	G	GGT	G
			Supercontig_2.13/418550	T > C	39	CAT	H	CAC	H
			Supercontig_2.13/418721	G > A	96	GGG	G	GGA	G
			Supercontig_2.13/418895	T > A	154	CTT	L	CTA	L
			Supercontig_2.13/419300	A > T	252	CTA	L	CTT	L
			Supercontig_2.13/419316	C > T	257	CTA	L	TTA	L
			Supercontig_2.13/419366	A > C	274	CTA	L	CTC	L
			Supercontig_2.13/419612	C > T	356	TCC	S	TCT	S
			Supercontig_2.13/419636	T > C	364	CCT	P	CCC	P
			Supercontig_2.13/419645	C > A	367	GTC	V	GTA	V
			Supercontig_2.13/419687	T > C	381	TCT	S	TCC	S
			Supercontig_2.13/419900	T > C	431	TTG	L	CTG	L
mdrL/yfmO	AFL2T_10791	g1559	Supercontig_2.13/423700	A > G	314	AAG	K	AGG	R
mdrL/yfmO	AFL2T_10823	g1529	Supercontig_2.13/522443	A > C	414	GAA	E	GCA	A
			Supercontig_2.13/520978	C > T	61	GCT	A	GTT	V
mdrL/yfmO	AFL2T_10614	g1411	Supercontig_2.12/1810240	A > G	338	ACC	T	GCC	A
			Supercontig_2.12/1809992	A > T	274	AGG	R	TGG	W
			Supercontig_2.12/1810034	G > A	288	GTA	V	ATA	I
			Supercontig_2.12/1809146	A > G	50	CTA	L	CTG	L
			Supercontig_2.12/1809227	A > G	77	CAA	Q	CAG	Q
			Supercontig_2.12/1809224	A > G	76	CTA	L	CTG	L
mdrL/yfmO	AFL2T_10611	g1407	Supercontig_2.12/1799878	T > C	304	TTT	F	TCT	S
mdrL/yfmO			Supercontig_2.12/1800205	T > G	413	ATG	M	AGG	R
mdrL/yfmO	AFL2T_10600	g1396	Supercontig_2.12/1767064	C > T	20	CAC	H	CAT	H
			Supercontig_2.12/1767479	A > G	135	AAA	K	AAG	K
			Supercontig_2.12/1767557	C > T	161	TAC	Y	TAT	Y
			Supercontig_2.12/1767708	C > T	211	CTG	L	TTG	L
			Supercontig_2.12/1767989	G > A	305	ACG	T	ACA	T
			Supercontig_2.12/1768364	T > C	430	GAT	D	GAC	D
			Supercontig_2.12/1768379	C > G	435	CGC	R	CGG	R
			Supercontig_2.12/1768478	G > A	468	CGG	R	CGA	R
mdrL/yfmO	AFL2T_10589	g1387	Supercontig_2.12/1723121	G > C	140	TCG	S	TCC	S
			Supercontig_2.12/1723124	T > C	141	TAT	Y	TAC	Y
			Supercontig_2.12/1723322	G > C	207	GAG	E	GAC	D
			Supercontig_2.12/1723412	C > T	237	CTC	L	CTT	L
			Supercontig_2.12/1723433	T > C	244	GCT	A	GCC	A
			Supercontig_2.12/1723635	C > T	311	CTG	L	TTG	L
			Supercontig_2.12/1723979	T > C	426	TCT	S	TCC	S
			Supercontig_2.12/1723982	T > C	593	TTG	L	TCG	S
			Supercontig_2.12/1724252	T > C	517	GAT	D	GAC	D
			Supercontig_2.12/1724275	C > T	524	GCG	A	GTG	V
			Supercontig_2.12/1722663	T > C	25	AAT	N	AAC	N
mdrL/yfmO	AFL2T_10446	g1265	Supercontig_2.12/1299056	C > G	20	ACA	T	AGA	R
mdrL/yfmO	AFL2T_11873	g10755	Supercontig_2.14/1661300	C > T	315	CCC	P	CCT	P
			Supercontig_2.14/1661588	T > C	411	GGT	G	GGC	G
mdrL/yfmO	AFL2T_11861	g10744	Supercontig_2.14/1626635	A > G	113	ATC	I	GTC	V
			Supercontig_2.14/1626659	A > G	121	ATA	I	GTA	V
			Supercontig_2.14/1626357	G > A	47	GCG	A	GCA	A
mdrL/yfmO	AFL2T_07344	g10732	Supercontig_2.8/255700	A > T	306	ACA	T	ACT	T
			Supercontig_2.8/255898	T > C	372	TCT	S	TCC	S
			Supercontig_2.8/256069	C > T	429	TTC	F	TTT	F
			Supercontig_2.8/256099	G > A	439	TCG	S	TCA	S
			Supercontig_2.8/256135	T > C	451	CTT	L	CTC	L
			Supercontig_2.8/256142	T > C	453	TAT	Y	CAT	H
			Supercontig_2.8/255373	A > G	215	TTA	L	TTG	L
			Supercontig_2.8/254586	G > A	27	GGA	G	GAA	E
			Supercontig_2.8/254636	C > T	44	CGG	R	TGG	W
			Supercontig_2.8/254877	G > A	91	CAG	Q	CAA	Q
mdrL/yfmO	AFL2T_07364	g10716	Supercontig_2.8/299267	C > T	260	GCC	A	GCT	A
			Supercontig_2.8/299270	T > C	261	GGT	G	GGC	G
			Supercontig_2.8/299292	T > C	268	TGC	C	CGC	R
			Supercontig_2.8/299303	C > T	272	TAC	Y	TAT	Y
			Supercontig_2.8/299381	A > C	298	GCA	A	GCC	A
			Supercontig_2.8/299582	T > A	365	GCT	A	GCA	A
			Supercontig_2.8/299583	A > T	365	ACA	T	TCA	S
			Supercontig_2.8/299723	T > G	412	GTT	V	GTG	V
			Supercontig_2.8/298634	G > C	70	GGT	G	GCT	A
			Supercontig_2.8/300053	C > T	495	ACC	T	ATC	I
mdrL/yfmO	AFL2T_07364	g10705	Supercontig_2.8/329526	C > G	380	CTC	L	CTG	L
			Supercontig_2.8/329676	A > G	430	GTA	V	GTG	V
			Supercontig_2.8/328796	T > C	155	AAT	N	AAC	N
			Supercontig_2.8/328826	T > C	165	GCT	A	GCC	A
mdrL/yfmO	AFL2T_07405	g10683	Supercontig_2.8/402218	C > G	214	CCC	P	CCG	P
			Supercontig_2.8/402479	A > C	301	CCA	P	CCC	P
			Supercontig_2.8/402663	T > C	341	CTT	L	CTC	L
			Supercontig_2.8/402651	G > A	337	GGG	G	GGA	G
			Supercontig_2.8/402766	G > A	375	GTA	V	ATA	I
mdrL/yfmO	AFL2T_07408	g10680	Supercontig_2.8/408746	T > C	387	GTT	V	GTC	V
			Supercontig_2.8/408749	A > C	388	GGA	G	GGC	G
mdrL/yfmO	AFL2T_07416	g10671	Supercontig_2.8/439622	C > G	468	GCA	A	GGA	G
			Supercontig_2.8/438286	A > G	61	GGA	G	GGC	G
			/
mdrL/yfmO	AFL2T_07446	g10647	Supercontig_2.8/518713	A > G	226	ACA	T	ACG	T
			Supercontig_2.8/519184	A > G	363	CCA	P	CCG	P
			/
mdrL/yfmO	AFL2T_07305	g10584	Supercontig_2.8/145140	G > A	394	CTG	L	CTA	L
			Supercontig_2.8/145368	G > A	450	CTG	L	CTA	L
			Supercontig_2.8/145413	G > A	465	CAG	Q	CAA	Q
			Supercontig_2.8/145453	G > A	478	GGG	G	GAG	E
			/
mdrL/yfmO	AFL2T_03951	g10470	Supercontig_2.4/185819	T > C	789	CGT	R	CGC	R
			Supercontig_2.4/186053	A > G	568	AAA	K	AAG	K
			/
mdrL/yfmO	AFL2T_03911	g10437	Supercontig_2.4/65676	A > G	3	TTA	L	TTG	L
			Supercontig_2.4/65707	A > G	13	ACG	T	GCG	A
			Supercontig_2.4/65762	C > G	31	CCT	P	CGT	R
			Supercontig_2.4/65771	G > T	34	CGT	R	CTT	L
			Supercontig_2.4/65970	G > C	101	GGG	G	GGC	G
			Supercontig_2.4/66018	G > A	117	GGG	G	GGA	G
			Supercontig_2.4/66120	C > T	151	TTC	F	TTT	F
			Supercontig_2.4/66225	C > T	186	GGC	G	GGT	G
			Supercontig_2.4/66327	T > C	199	AAT	N	AAC	N
			Supercontig_2.4/66345	C > T	205	AAC	N	AAT	N
			Supercontig_2.4/66487	A > G	252	AAA	K	GAA	E
			/
mdrL/yfmO	AFL2T_09812	g10416	Supercontig_2.11/1308845	C > T	10	GGC	G	GGT	G
			Supercontig_2.11/1308851	C > T	12	GGC	G	GGT	G
			Supercontig_2.11/1308887	C > T	24	GTC	V	GTT	V
			Supercontig_2.11/1308899	A > T	28	GCA	A	GCT	A
			Supercontig_2.11/1309136	T > C	107	ACT	T	ACC	T
			Supercontig_2.11/1309422	A > T	202	ATC	I	TTC	F
			Supercontig_2.11/1309469	C > T	218	AAA	K	AAT	N
			Supercontig_2.11/1309666	T > C	283	GTT	V	GCT	A
			Supercontig_2.11/1309844	G > C	343	GCG	A	GCC	A
			Supercontig_2.11/1309901	A > G	362	AAA	K	AAG	K
			Supercontig_2.11/1309931	C > T	372	ATC	I	ATT	I
			/
mdrL/yfmO	AFL2T_10189	g1030	Supercontig_2.12/495440	G > A	371	GTC	V	ATC	I
			Supercontig_2.12/494926	G > C	216	GGT	G	CGT	R
			Supercontig_2.12/494621	T > C	138	CTT	L	CTC	L
			/
mdrL/yfmO	AFL2T_04014	g10203	Supercontig_2.4/365762	A > G	484	GAA	E	GAG	E
			Supercontig_2.4/364792	G > A	200	GTA	V	ATA	I
			Supercontig_2.4/364792	A > G	198	TTA	L	TTG	L
			Supercontig_2.4/364407	A > G	92	AAA	K	AAG	K
			Supercontig_2.4/364419	A > C	96	GTA	V	GTC	V
			Supercontig_2.4/364452	T > C	107	GTT	V	GTC	V
			Supercontig_2.4/365036	C > T	260	CGT	R	TGT	C
			/
mdrL/yfmO	AFL2T_04190	g10100	Supercontig_2.4/879145	T > C	16	ATG	M	ACG	T
			Supercontig_2.4/879530	G > C	145	GCG	A	GCC	A
			Supercontig_2.4/879548	G > A	151	GGG	G	GGA	G
			/
mdrL/yfmO	AFL2T_08690	g10052	Supercontig_2.10/25641	A > G	161	GAC	D	GGC	G
			Supercontig_2.10/25707	C > T	183	CCC	P	CTC	L
			/
mdrL/yfmO	AFL2T_07278	g10606	Supercontig_2.8/80774	A > G	456	ACA	T	ACG	T
			/
recG	AFL2T_04662	g9721	Supercontig_2.4/2239316	T > C	5	GGT	G	GGC	G
			Supercontig_2.4/2239811	T > C	170	TTT	F	TTC	F
			Supercontig_2.4/2243056	T > C	1063	TTT	F	TTC	F
			Supercontig_2.4/2243041	C > T	1058	AAC	N	AAT	N
			Supercontig_2.4/2241854	T > C	724	CAT	H	CAC	H
			/
recG	AFL2T_12432	g9140	Supercontig_2.16/248215	T > G	155	TTG	L	GTG	V
			Supercontig_2.16/248365	C > A	205	CAG	Q	ACG	T
			Supercontig_2.16/248366	A > C	205	CAG	Q	ACG	T
			Supercontig_2.16/248670	A > G	307	GAA	E	GAG	E
			Supercontig_2.16/247708	T > C	2	GCT	A	GCC	A
			/
recG	AFL2T_04345	g9015	Supercontig_2.4/1330219	A > T	314	TCA	S	TCT	S
			Supercontig_2.4/1331318	G > A	679	GAT	D	AAT	N
			/
recG	AFL2T_04448	g8931	Supercontig_2.4/1640631	C > T	100	CCG	P	TCG	S
			/
recG	AFL2T_04473	g8911	Supercontig_2.4/1704948	G > A	217	GTG	V	GTA	V
			Supercontig_2.4/1705071	C > T	258	AGC	S	AGT	S
			Supercontig_2.4/1705437	G > A	380	GAG	E	GAA	E
			/
recG	AFL2T_00952	g81	Supercontig_2.1/2691686	T > G	161	TAT	Y	GAT	D
			Supercontig_2.1/2691791	G > A	183	AAG	K	AAA	K
			Supercontig_2.1/2693160	G > A	440	GGA	G	GAA	E
			/
recG	AFL2T_02782	g7151	Supercontig_2.2/3651987	C > T	254	ATC	I	ATT	I
			/
recG	AFL2T_02537	g6945	Supercontig_2.2/2939671	C > A	11	CTC	L	ATC	I
			Supercontig_2.2/2939737	G > C	33	GTT	V	CTT	L
			Supercontig_2.2/2939834	A > G	65	CAC	H	CGC	R
			Supercontig_2.2/2939913	A > C	92	GTA	V	GTC	V
			Supercontig_2.2/2939939	A > C	100	AAG	K	CAG	Q
			Supercontig_2.2/2939973	T > C	112	TTT	F	TTC	F
			Supercontig_2.2/2939976	A > G	113	CAA	Q	CAG	Q
			Supercontig_2.2/2939982	A > G	115	GCA	A	GCG	A
			Supercontig_2.2/2939984	G > A	115	AAA	K	AAG	K
			Supercontig_2.2/2939988	A > G	117	AGA	R	AGG	R
			Supercontig_2.2/2940010	C > T	124	TCT	S	TTA	L
			Supercontig_2.2/2940042	A > G	135	CAG	Q	CGG	R
			Supercontig_2.2/2940046	G > A	136	AGG	R	AAG	K
			Supercontig_2.2/2940048	A > G	137	AAA	K	AAG	K
			Supercontig_2.2/2940052	C > T	138	CAT	H	TAT	Y
			Supercontig_2.2/2940060	T > C	141	CCT	P	CCC	P
			Supercontig_2.2/2940079	G > A	147	GGT	G	AGT	S
			Supercontig_2.2/2940118	C > T	160	TCG	S	TTG	L
			Supercontig_2.2/2940216	C > T	191	GAC	D	GAT	D
			Supercontig_2.2/2940240	G > A	199	AGG	R	AGA	R
			Supercontig_2.2/2940243	A > G	200	GTA	V	GTG	V
			Supercontig_2.2/2940258	C > T	205	AGC	S	AGT	S
			Supercontig_2.2/2940384	A > C	247	CGA	R	CGC	R
			Supercontig_2.2/2940405	T > G	254	ACT	T	ACG	T
			Supercontig_2.2/2940425	G > A	260	GGG	G	GAG	E
			Supercontig_2.2/2940462	T > C	272	AAT	N	AAC	N
			Supercontig_2.2/2940491	C > T	281	TCA	S	TTA	L
			Supercontig_2.2/2940493	G > A	282	GTG	V	ATG	M
			Supercontig_2.2/2940538	T > G	297	TTA	L	GTA	V
			Supercontig_2.2/2940567	T > G	307	CGT	R	CGG	R
			Supercontig_2.2/2940678	C > T	344	CGC	R	CGT	R
			Supercontig_2.2/2940718	C > T	357	CCA	P	TCA	S
			Supercontig_2.2/2940726	G > A	360	CAG	Q	CAA	Q
			Supercontig_2.2/2940810	C > T	388	CCC	P	CCT	P
			Supercontig_2.2/2940861	C > T	405	AGC	S	AGT	S
			Supercontig_2.2/2940876	T > G	410	CTT	L	CTG	L
			Supercontig_2.2/2940943	T > G	432	TTT	F	GTT	V
			Supercontig_2.2/2941125	C > A	493	GTC	V	GTA	V
			Supercontig_2.2/2941296	C > T	550	ATC	I	ATT	I
			Supercontig_2.2/2941314	A > G	556	CTA	L	CTG	L
			Supercontig_2.2/2941428	A > C	594	AAA	K	AAC	N
			Supercontig_2.2/2941512	T > C	622	GGT	G	GGC	G
			Supercontig_2.2/2941522	G > C	625	GAA	E	CAA	Q
			Supercontig_2.2/2941566	A > G	640	GGA	G	GGG	G
			Supercontig_2.2/2941629	A > G	661	ACA	T	ACG	T
			Supercontig_2.2/2941659	T > C	671	AAT	N	AAC	N
			Supercontig_2.2/2941662	T > C	672	GCT	A	GCC	A
			Supercontig_2.2/2941845	T > C	733	GTT	V	GTC	V
			Supercontig_2.2/2941995	C > T	783	ACC	T	ACT	T
			Supercontig_2.2/2942052	C > T	802	AAC	N	AAT	N
			Supercontig_2.2/2942152	C > T	835	CTG	L	TTG	L
			Supercontig_2.2/2942160	G > A	838	GCG	A	GCA	A
			Supercontig_2.2/2942181	G > A	845	CAG	Q	CAA	Q
			Supercontig_2.2/2942473	G > A	942	GTC	V	ATC	I
			Supercontig_2.2/2942586	A > G	980	AGA	R	AGG	R
			Supercontig_2.2/2942640	G > A	998	AAG	K	AAA	K
			Supercontig_2.2/2942934	G > C	1096	GTG	V	GTC	V
			Supercontig_2.2/2942973	A > C	1109	GCA	A	GCC	A
			Supercontig_2.2/2943021	G > A	1125	GAG	E	GAA	E
			Supercontig_2.2/2943123	C > T	1159	CTC	L	CTT	L
			Supercontig_2.2/2943200	G > A	1184	CGA	R	CAA	Q
			/
recG	AFL2T_00264	g685	Supercontig_2.1/720538	G > A	126	GGA	G	AGT	S
			Supercontig_2.1/720577	G > A	139	GCC	A	ACC	T
			Supercontig_2.1/720717	A > G	186	TTA	L	TTG	L
			Supercontig_2.1/720698	A > G	179	GAG	E	GGG	G
			Supercontig_2.1/720449	T > A	112	TTT	F	TAT	Y
			/
recG	AFL2T_05839	g6653	Supercontig_2.6/520342	G > A	338	AGG	R	AGA	R
			Supercontig_2.6/520500	C > A	390	TCT	S	TAT	Y
			Supercontig_2.6/520601	G > A	424	GTC	V	ATC	I
			Supercontig_2.6/520990	A > C	554	CTA	L	CTC	L
			Supercontig_2.6/521603	G > A	740	GCT	A	ACT	T
			Supercontig_2.6/521623	C > T	747	GAC	D	GAT	D
			Supercontig_2.6/521857	A > C	825	GCA	A	GCC	A
			Supercontig_2.6/521878	T > C	832	GTT	V	GTC	V
			/
recG	AFL2T_05765	g6585	Supercontig_2.6/315174	G > C	325	GCC	A	CCC	P
			Supercontig_2.6/315317	G > A	373	CGG	R	CGA	R
			Supercontig_2.6/315460	C > A	420	CCG	P	CAG	Q
			Supercontig_2.6/315956	C > T	586	TAC	Y	TAT	Y
			Supercontig_2.6/314231	A > G	32	ATC	I	GTC	V
			/
recG	AFL2T_09247	g6212	Supercontig_2.10/1586516	C > T	384	GAC	D	GAT	D
			Supercontig_2.10/1586777	C > T	471	AGC	S	AGT	S
			Supercontig_2.10/1586779	A > G	471	CAT	H	CGT	R
			Supercontig_2.10/1586677	A > G	437	CAA	Q	CGA	R
			Supercontig_2.10/1587881	C > T	837	CCC	P	TCC	S
			Supercontig_2.10/1589122	T > C	1229	ACT	T	ACC	T
			Supercontig_2.10/1589123	G > C	1229	GTC	V	CTC	L
			Supercontig_2.10/1584711	T > C	147	GAT	D	GAC	D
			Supercontig_2.10/1584847	A > G	192	ATT	I	GTT	V
			Supercontig_2.10/1584971	C > T	233	TCA	S	TTA	L
			Supercontig_2.10/1584461	C > A	87	CGC	R	CGA	R
			/
recG	AFL2T_01084	g5625	Supercontig_2.1/3100548	G > A	106	GAA	E	AAA	K
			Supercontig_2.1/3101561	T > A	306	CCT	P	CCA	P
			/
recG	AFL2T_00408	g553	Supercontig_2.1/1122128	G > A	488	GAG	E	GAA	E
			/
recG	AFL2T_10435	g5398	Supercontig_2.1/3858177	A > C	172	ACA	T	ACC	T
			Supercontig_2.1/3858489	T > C	276	GCT	A	GCC	A
			Supercontig_2.1/3858752	T > C	363	TTA	L	TCA	S
			Supercontig_2.1/3859349	T > G	562	GTC	V	GGC	G
			Supercontig_2.1/3859665	A > G	668	CGA	R	CGG	R
			Supercontig_2.1/3860229	T > A	858	ACT	T	ACA	T
			Supercontig_2.1/3860430	T > C	923	TGT	C	TGC	C
			Supercontig_2.1/3860556	A > C	965	ATA	I	ATC	I
			Supercontig_2.1/3860622	C > T	987	TTC	F	TTT	F
			Supercontig_2.1/3860951	C > G	1096	GCC	A	GGC	G
			/
recG	AFL2T_07939	g4799	Supercontig_2.8/2021451	T > C	567	TCA	S	CCA	P
			/
recG	AFL2T_11617	g4507	Supercontig_2.14/956762	C > A	321	TCT	S	TAT	Y
			Supercontig_2.14/956859	C > A	354	CCC	P	CCA	P
			Supercontig_2.14/958936	G > A	916	GTG	V	GTA	V
			Supercontig_2.14/959515	C > T	1062	ATC	I	ATT	I
			Supercontig_2.14/959238	G > A	694	GTC	V	ATC	I
			/
recG	AFL2T_05611	g4261	Supercontig_2.5/2399485	G > A	703	GAG	E	AAG	K
			Supercontig_2.5/2400435	C > T	922	AAC	N	AAT	N
			Supercontig_2.5/2401038	A > G	1080	CTA	L	CTG	L
			Supercontig_2.5/2400725	G > A	1002	ACG	T	ACA	T
			/
recG	AFL2T_05130	g3827	Supercontig_2.5/947936	G > A	559	AAG	K	AAA	K
			Supercontig_2.5/948486	A > G	724	AAG	K	GAG	E
			Supercontig_2.5/949103	G > A	930	CCG	P	CCA	P
			/
recG	AFL2T_06569	g3698	Supercontig_2.7/296589	C > A	231	GAG	E	GCG	A
			Supercontig_2.7/296726	G > A	295	CAG	Q	CAA	Q
			Supercontig_2.7/296831	C > T	330	GAC	D	GAT	D
			Supercontig_2.7/296987	A > C	382	GAA	E	GAC	D
			Supercontig_2.7/297214	G > A	457	GGG	G	GAG	E
			Supercontig_2.7/297997	A > G	718	AGA	R	AGG	R
			/
recG	AFL2T_06586	g3683	Supercontig_2.7/333607	G > A	467	CTG	L	CTA	L
			Supercontig_2.7/333759	A > G	517	AAT	N	AGT	S
			Supercontig_2.7/334357	A > G	717	GCA	A	GCG	A
			Supercontig_2.7/333127	G > C	324	GAG	E	CAG	Q
			Supercontig_2.7/333407	T > A	417	ATC	I	AAC	N
			Supercontig_2.7/335045	C > T	899	TCG	S	TTG	L
			Supercontig_2.7/332142	T > C	57	TTA	L	TCA	S
			Supercontig_2.7/332160	G > A	63	GGC	G	GAC	D
			Supercontig_2.7/331968	T > C	18	ATT	I	ACT	T
			Supercontig_2.7/331978	T > C	22	AGT	S	AGC	S
			Supercontig_2.7/332952	G > A	285	AGG	R	AAG	K
			/
recG	AFL2T_00687	g324	Supercontig_2.1/1918461	A > C	35	GGA	G	GGC	G
			Supercontig_2.1/1919412	C > T	352	AAC	N	AAT	N
			Supercontig_2.1/1921334	T > C	992	GTT	V	GCT	A
			Supercontig_2.1/1922036	C > T	1226	GCT	A	GTT	V
			Supercontig_2.1/1922157	T > A	1267	GCT	A	GCA	A
			Supercontig_2.1/1922391	A > G	1345	AAA	K	AAG	K
			Supercontig_2.1/1922677	C > T	1440	CTG	L	TTG	L
			Supercontig_2.1/1924917	G > A	2187	CAG	Q	CAA	Q
			/
recG	AFL2T_00786	g233	Supercontig_2.1/2244712	A > T	219	GTA	V	GTT	V
			Supercontig_2.1/2245298	G > A	414	GTC	V	ATC	I
			/
recG	AFL2T_03477	g2035	Supercontig_2.3/1534170	G > A	638	GCA	A	ACA	T
recG			Supercontig_2.3/1534844	A > G	863	CAA	Q	CAG	Q
			/
recG	AFL2T_06025	g10895	Supercontig_2.6/1064681	C > T	140	CCC	P	TCC	S
			/
ruvB	AFL2T_01731	g8819	Supercontig_2.2/538084	A > C	258	CTA	L	CTC	L
			Supercontig_2.2/538363	A > C	351	CTA	L	CTC	L
			Supercontig_2.2/537331	A > T	80	ACA	T	ACT	T
			Supercontig_2.2/537391	A > C	100	CGA	R	CGC	R
			/
ruvB	AFL2T_12314	g8632	Supercontig_2.15/1160511	A > G	922	CAA	Q	CAG	Q
			Supercontig_2.15/1158366	T > A	226	GAT	D	GAA	E
			Supercontig_2.15/1158438	T > C	250	ATT	I	ATC	I
			Supercontig_2.15/1159281	G > A	531	CCG	P	CCA	P
			/
ruvB	AFL2T_01968	g7905	Supercontig_2.2/1273104	T > G	198	TCT	S	GCT	A
			Supercontig_2.2/1273145	T > C	212	GTT	V	GTC	V
			Supercontig_2.2/1273457	T > C	316	ATT	I	ATC	I
			/
ruvB	AFL2T_09553	g7510	Supercontig_2.11/482682	C > T	236	TCT	S	TTT	F
			Supercontig_2.11/483106	G > A	378	ATG	M	ATA	I
			Supercontig_2.11/484928	T > C	968	ACT	T	ACC	T
			Supercontig_2.11/485147	A > G	1041	AAA	K	AAG	K
			/
ruvB	AFL2T_01139	g5580	Supercontig_2.1/3269263	A > G	56	TCA	S	TCG	S
			Supercontig_2.1/3270611	A > G	505	ATT	I	GTT	V
			/
ruvB	AFL2T_00403	g557	Supercontig_2.1/1108816	C > A	497	AAC	N	AAA	K
			Supercontig_2.1/1109242	C > T	639	TTC	F	TTT	F
			Supercontig_2.1/1110433	G > C	1016	CAG	Q	CAC	H
			/
ruvB	AFL2T_07697	g5007	Supercontig_2.8/1254501	A > G	317	CTA	L	CTG	L
			/
ruvB	AFL2T_06686	g3595	Supercontig_2.7/628253	C > T	138	TAC	Y	TAT	Y
			Supercontig_2.7/628333	A > G	164	GAA	E	GGA	G
			Supercontig_2.7/628727	T > G	296	CTT	L	CTG	L
			Supercontig_2.7/628916	C > T	359	TTC	F	TTT	F
			Supercontig_2.7/629977	T > G	693	CTT	L	CTG	L
			Supercontig_2.7/627915	T > C	45	TTG	L	CTG	L
			Supercontig_2.7/627917	T > G	46	CTT	L	CTG	L
			Supercontig_2.7/628092	C > T	104	CTG	L	TTG	L
			/
ruvB	AFL2T_06917	g3396	Supercontig_2.7/1309287	G > A	292	CCG	P	CCA	P
			Supercontig_2.7/1309634	A > G	407	AAC	N	AGC	S
			Supercontig_2.7/1310550	C > T	713	ACC	T	ACT	T
			Supercontig_2.7/1311231	A > G	940	GGA	G	GGG	G
			/
ruvB	AFL2T_00429	g2704	Supercontig_2.9/1771378	C > G	3	AAC	N	AAG	K
			/
ruvB	AFL2T_03694	g1841	Supercontig_2.3/2178850	A > G	108	AAT	N	AGT	S
			Supercontig_2.3/2178866	A > G	114	GCA	A	GCG	A
			Supercontig_2.3/2179574	T > G	350	CGT	R	CGG	R
